# Supplementary material for: Microbiome-driven breeding strategy potentially improves beef fatty acid profile benefiting human health and reduces methane emissions
Source: Microbiome. 2022 Oct 5;10:166. doi: 10.1186/s40168-022-01352-6 (PMC9533493; doi:10.1186/s40168-022-01352-6)
Supplement: Supplementary file 3 — Additional file 2: Table S1. Microbial gene abundances in rumen microbiome (analyzed after an additive log-ratio transformation) with significant host genomic effects referred to as host-specific functional core microbiome (HGFC). Table S2. Occupancy rates and heritabilities of micobial gene abundances (analyzed after an additive log-ratio transformation) involved in lipolysis and biohydrogenation processes in rumen found in our population. Table S3. Host genomic correlations between heritable additive log-ratio transformed microbial gene abundances and N3 and CLA Indices in beef with propbability of being positive of negative >95% (marked in bold). Table S4. The 963 different microbial genera in rumen carrying the 372 heritable additive log-ratio transformed microbial gene abundances both positively or negatively genomically correlated with N3 and CLA inidces in beef. Table S5. Composition of clusters from a co-abundance network analysis1 among phenotypic values (after correction for trial and diet) of the 110 additive log-ratio transformed microbial gene abundances genomically correlated with N3 and CLA indices with the same sign. Table S6. Composition of clusters from a co-abundance network analysis1 among estimated genomic breeding values of the 110 additive log-ratio transformed microbial gene abundances genomically correlated with N3 and CLA indices with the same sign. Table S7. Micorbial genes selected for breeding purpouses based on mean relative abundance (RA)>0.01%, significant genomic effects, host genomic correlation with N3 and CLA indices positively or negatively (P0 > 0.95) and significantly explaining part of the genomic variance inherent in the 110 additive-log transformed microbial genes. Table S8. Host genomic correlations between additive log-ratio transformed micorbial genes selected for breeding purpouses and methane emissions (g/kg dry matter intake). Table S9. Experimental design displaying the number of animals within each breed, diet and ex [file 40168_2022_1352_MOESM2_ESM.xlsx]

## Sheet: Table S1
Table S1. Microbial gene abundances in rumen microbiome (analyzed after an additive log-ratio transformation) with significant host genomic effects referred to as host-specific functional core microbiome (HGFC).
KEGG code	Name	Description	KEGG Pathway	COG code	COG information	1Mean h2	2HPD95%		3DICfull model - DICmodel without genomic effect	4BF	5RA%	Occupancy%
K01255	CARP, pepA	leucyl aminopeptidase [EC:3.4.11.1]	ko00480 Glutathione metabolism*ko01100 Metabolic pathways	Amino acid transport and metabolism	COG0260	0.50927	0.219367	0.801141	-112.649	2.03999e+08	0.00329941	98.8858
K00389	yidH	putative membrane protein	Null	Function unknown	COG2149	0.415591	0.170806	0.678679	-70.2804	5.69119e+07	0.000247057	83.844
K02557	motB	chemotaxis protein MotB	ko02030 Bacterial chemotaxis*ko02040 Flagellar assembly	Cell motility	COG1360	0.496883	0.197144	0.805806	-114.155	4.31931e+07	0.0135868	100
K06928	NTPCR	nucleoside-triphosphatase [EC:3.6.1.15]	ko00230 Purine metabolism*ko00730 Thiamine metabolism*ko01100 Metabolic pathways	Nucleotide transport and metabolism	COG1618	0.36699	0.112123	0.612451	-54.0929	4.09485e+07	0.000821531	96.3788
K17899	oraS	D-ornithine 4,5-aminomutase subunit alpha [EC:5.4.3.5]	ko00472 D-Arginine and D-ornithine metabolism*ko01100 Metabolic pathways	Null	Catalysis of the reaction: D-ornithine = (2R,4S)-2,4-diaminopentanoate.	0.485679	0.150494	0.835212	-116.181	3.93628e+07	0.000507796	96.1003
K08681	pdxT, pdx2	pyridoxal 5'-phosphate synthase pdxT subunit [EC:4.3.3.6]	ko00750 Vitamin B6 metabolism*ko01100 Metabolic pathways*ko01240 Biosynthesis of cofactors	Coenzyme transport and metabolism	COG0311	0.576071	0.243164	0.901302	-170.826	3.84721e+07	0.0121222	100
K00068	srlD	sorbitol-6-phosphate 2-dehydrogenase [EC:1.1.1.140]	ko00051 Fructose and mannose metabolism*ko01100 Metabolic pathways	Lipid transport and metabolism, Secondary metabolites biosynthesis, transport and catabolism, General function prediction only	COG1028	0.540106	0.182099	0.873822	-144.477	3.24762e+07	0.00112041	99.1643
K18918	relB	RHH-type transcriptional regulator, rel operon repressor / antitoxin RelB	Null	Defense mechanisms	COG3077	0.485881	0.189421	0.812621	-103.151	3.07799e+07	0.000701502	97.7716
K17103	CHO1, pssA	CDP-diacylglycerol---serine O-phosphatidyltransferase [EC:2.7.8.8]	ko00260 Glycine, serine and threonine metabolism*ko00564 Glycerophospholipid metabolism*ko01100 Metabolic pathways*ko01110 Biosynthesis of secondary metabolites	Lipid transport and metabolism	COG1183	0.456493	0.165341	0.739643	-89.8495	2.95482e+07	0.0216765	100
K00180	iorB	indolepyruvate ferredoxin oxidoreductase, beta subunit [EC:1.2.7.8]	Null	Energy production and conversion	COG1014	0.472152	0.187983	0.781094	-96.6187	1.61857e+07	0.0283536	100
K10797	enr	2-enoate reductase [EC:1.3.1.31]	ko00360 Phenylalanine metabolism*ko01100 Metabolic pathways*ko01120 Microbial metabolism in diverse environments	Null	Catalysis of the reaction: butanoate + NAD+ = 2-butenoate + NADH + H+.	0.521102	0.198547	0.835064	-120.633	1.25665e+07	0.0023415	98.8858
K04483	radA	DNA repair protein RadA	Null	Replication, recombination and repair	COG0468	0.399988	0.123219	0.703724	-65.8968	8.67771e+06	0.0018417	98.0501
K02614	paaI	acyl-CoA thioesterase [EC:3.1.2.-]	ko00360 Phenylalanine metabolism*ko01100 Metabolic pathways	Secondary metabolites biosynthesis, transport and catabolism	COG2050	0.367147	0.0513718	0.658848	-57.4409	8.58459e+06	0.0180604	100
K22074	NFU1, HIRIP5	NFU1 iron-sulfur cluster scaffold homolog, mitochondrial	Null	Posttranslational modification, protein turnover, chaperones	COG0694	0.552439	0.221138	0.872269	-147.848	7.45862e+06	0.00082596	90.5292
K01744	aspA	aspartate ammonia-lyase [EC:4.3.1.1]	ko00250 Alanine, aspartate and glutamate metabolism*ko01100 Metabolic pathways	Amino acid transport and metabolism	COG1027	0.509862	0.183025	0.82757	-121.316	3.14579e+06	0.00620409	100
K18843	hicB	antitoxin HicB	Null	Defense mechanisms	COG1598	0.496711	0.160221	0.816771	-111.101	2.25709e+06	0.0185889	100
K07246	ttuC, dmlA	tartrate dehydrogenase/decarboxylase / D-malate dehydrogenase [EC:1.1.1.93 4.1.1.73 1.1.1.83]	ko00630 Glyoxylate and dicarboxylate metabolism*ko00650 Butanoate metabolism*ko01100 Metabolic pathways	Energy production and conversion, Amino acid transport and metabolism	COG0473	0.257564	0.00125252	0.498548	-26.8706	2.05521e+06	0.000853468	96.3788
K04751	glnB	nitrogen regulatory protein P-II 1	ko02020 Two-component system	Signal transduction mechanisms, Amino acid transport and metabolism	COG0347	0.574739	0.207634	0.956656	-198.572	1.44296e+06	0.0129681	100
K03787	surE	5'-nucleotidase [EC:3.1.3.5]	ko00230 Purine metabolism*ko00240 Pyrimidine metabolism*ko00760 Nicotinate and nicotinamide metabolism*ko01100 Metabolic pathways*ko01110 Biosynthesis of secondary metabolites	Replication, recombination and repair	COG0496	0.419245	0.134205	0.717691	-74.9232	1.05104e+06	0.0235337	100
K02574	napH	ferredoxin-type protein NapH	Null	Energy production and conversion	COG0348	0.364243	0.0939617	0.663492	-54.9825	912444	0.0215758	100
K03612	rnfG	Na+-translocating ferredoxin:NAD+ oxidoreductase subunit G	Null	Energy production and conversion	COG2869	0.450022	0.0977574	0.806823	-101.336	893181	0.0223472	100
K07569	gar1	RNA-binding protein	Null	Translation, ribosomal structure and biogenesis	COG3277	0.395335	0.077021	0.717232	-72.0035	777757	0.00224659	100
K18831	higA	HTH-type transcriptional regulator / antitoxin HigA	Null	Defense mechanisms	COG5499	0.525199	0.170399	0.920713	-160.662	773807	0.0251847	100
K02517	lpxL, htrB	Kdo2-lipid IVA lauroyltransferase/acyltransferase [EC:2.3.1.241 2.3.1.-]	ko00540 Lipopolysaccharide biosynthesis*ko01100 Metabolic pathways	Lipid transport and metabolism	COG1560	0.370462	0.128882	0.623614	-54.7004	684234	0.013557	100
K03614	rnfD	Na+-translocating ferredoxin:NAD+ oxidoreductase subunit D [EC:7.2.1.2]	Null	Energy production and conversion	COG1805	0.396268	0.0908478	0.700919	-65.214	638854	0.0203645	100
K03973	pspC	phage shock protein C	Null	Transcription, Signal transduction mechanisms	COG1983	0.386508	0.106896	0.652897	-59.8856	415891	0.0252487	100
K09119	cgi121	KEOPS complex subunit Cgi121	Null	Translation, ribosomal structure and biogenesis	COG1617	0.450367	0.169598	0.767396	-85.8005	388810	0.00187203	99.4429
K03707	tenA	thiaminase (transcriptional activator TenA) [EC:3.5.99.2]	ko00730 Thiamine metabolism*ko01100 Metabolic pathways*ko01240 Biosynthesis of cofactors	Coenzyme transport and metabolism	COG0819	0.319041	0.0525512	0.591699	-41.393	386873	0.00139576	99.1643
K07175	phoH2	PhoH-like ATPase	Null	General function prediction only	COG1875	0.323921	0.0629082	0.587224	-42.7342	318102	0.00189074	97.493
K23775	ohrR	MarR family transcriptional regulator, organic hydroperoxide resistance regulator	Null	Transcription	COG1846	0.3995	0.130459	0.669734	-63.7784	316747	0.0305009	100
K10112	msmX, msmK, malK, sugC, ggtA, msiK	multiple sugar transport system ATP-binding protein	ko02010 ABC transporters	Carbohydrate transport and metabolism	COG3839	0.391622	0.110968	0.695798	-64.1575	314995	0.00701594	100
K16959	tcyM	L-cystine transport system permease protein	ko02010 ABC transporters	Amino acid transport and metabolism	COG0765	0.278787	0.00160845	0.612255	-37.8757	309793	0.000633258	95.8217
K11717	sufS	cysteine desulfurase / selenocysteine lyase [EC:2.8.1.7 4.4.1.16]	ko00450 Selenocompound metabolism*ko01100 Metabolic pathways	Amino acid transport and metabolism	COG0520	0.465621	0.149591	0.774578	-95.6927	277345	0.0219737	100
K03929	pnbA	para-nitrobenzyl esterase [EC:3.1.1.-]	Null	Lipid transport and metabolism	COG2272	0.418512	0.104676	0.764928	-78.8912	248102	0.00889726	100
K03790	rimJ	[ribosomal protein S5]-alanine N-acetyltransferase [EC:2.3.1.267]	Null	Translation, ribosomal structure and biogenesis, Posttranslational modification, protein turnover, chaperones	COG1670	0.321135	0.0801841	0.557836	-40.7098	221261	0.0405708	100
K07066	K07066	uncharacterized protein	Null	General function prediction only	COG2405	0.367525	0.0456757	0.698023	-59.0059	202049	0.000733652	96.9359
K07317	K07317	adenine-specific DNA-methyltransferase [EC:2.1.1.72]	Null	Replication, recombination and repair	COG0827	0.416896	0.130017	0.744001	-75.9694	189982	0.019642	100
K07112	K07112	uncharacterized protein	Null	General function prediction only	COG2391	0.325134	0.0782619	0.586267	-42.9447	173824	0.000490547	77.9944
K07723	ndoAI	CopG family transcriptional regulator / antitoxin EndoAI	Null	Transcription	COG0864	0.35428	0.0578302	0.633986	-51.9306	154282	0.000585585	76.3231
K07154	hipA	serine/threonine-protein kinase HipA [EC:2.7.11.1]	Null	Signal transduction mechanisms	COG3550	0.407699	0.135445	0.69116	-68.1724	143774	0.0494892	100
K10974	codB	cytosine permease	Null	Nucleotide transport and metabolism	COG1457	0.384835	0.0465654	0.712119	-66.8833	140383	0.00132849	97.2145
K03783	punA, PNP	purine-nucleoside phosphorylase [EC:2.4.2.1]	ko00230 Purine metabolism*ko00240 Pyrimidine metabolism*ko00760 Nicotinate and nicotinamide metabolism*ko01100 Metabolic pathways*ko01110 Biosynthesis of secondary metabolites	Nucleotide transport and metabolism	COG0005	0.432406	0.126944	0.746449	-82.298	132537	0.0177777	100
K06132	clsC	cardiolipin synthase C [EC:2.7.8.-]	ko00564 Glycerophospholipid metabolism*ko01100 Metabolic pathways	Lipid transport and metabolism	COG1502	0.453952	0.113776	0.835963	-104.615	114389	0.00038449	73.5376
K03811	pnuC	nicotinamide mononucleotide transporter	Null	Coenzyme transport and metabolism	COG3201	0.456004	0.14681	0.771734	-90.9972	106986	0.0230659	100
K11936	pgaC, icaA	poly-beta-1,6-N-acetyl-D-glucosamine synthase [EC:2.4.1.-]	ko02026 Biofilm formation - Escherichia coli	Cell motility	COG1215	0.321432	0.0663191	0.608586	-42.5895	100395	0.00112367	93.8719
K00346	nqrA	Na+-transporting NADH:ubiquinone oxidoreductase subunit A [EC:7.2.1.1]	Null	Energy production and conversion	COG1726	0.513181	0.22619	0.807993	-113.841	95749.6	0.0145258	100
K01222	E3.2.1.86A, celF	6-phospho-beta-glucosidase [EC:3.2.1.86]	ko00010 Glycolysis / Gluconeogenesis*ko00500 Starch and sucrose metabolism	Carbohydrate transport and metabolism	COG1486	0.307328	0.0292892	0.595414	-38.5847	88533.2	0.000614371	98.0501
K03559	exbD	biopolymer transport protein ExbD	Null	Intracellular trafficking, secretion, and vesicular transport	COG0848	0.344064	0.0758445	0.607958	-47.2541	64789.2	0.0714253	100
K06204	dksA	DnaK suppressor protein	ko02026 Biofilm formation - Escherichia coli	Translation, ribosomal structure and biogenesis	COG1734	0.292355	0.0364811	0.547176	-34.3318	64737.3	0.0205109	100
K06985	K06985	aspartyl protease family protein	ko04112 Cell cycle - Caulobacter	General function prediction only	COG3577	0.372154	0.0349917	0.672053	-59.5754	59590.1	0.00375461	99.7214
K06123	AYR1	1-acylglycerone phosphate reductase [EC:1.1.1.101]	ko00564 Glycerophospholipid metabolism_x000D_ ko00565 Ether lipid metabolism_x000D_ ko01100 Metabolic pathways	Lipid transport and metabolism, Secondary metabolites biosynthesis, transport and catabolism, General function prediction only	COG1028	0.385703	0.0250718	0.726547	-72.1637	57628.4	0.00225042	98.8858
K09792	K09792	uncharacterized protein	Null	Inorganic ion transport and metabolism	COG2836	0.416973	0.136494	0.727153	-70.3242	57428.9	0.000807845	94.7075
K16904	DCTPP1	dCTP diphosphatase [EC:3.6.1.12]	ko00240 Pyrimidine metabolism_x000D_ ko01100 Metabolic pathways	Null	Catalysis of the reaction: dCTP + H2O = dCMP + diphosphate.	0.330209	0.0130275	0.650879	-49.9863	57195.7	0.00168003	99.4429
K22928	DNPH1	2'-deoxynucleoside 5'-phosphate N-hydrolase [EC:3.2.2.-]	Null	Null	Null	0.397009	0.0558776	0.717915	-71.3725	56810.5	0.0030271	100
K09722	K09722, pps	4-phosphopantoate---beta-alanine ligase [EC:6.3.2.36]	ko00410 beta-Alanine metabolism*ko00770 Pantothenate and CoA biosynthesis*ko01100 Metabolic pathways*ko01240 Biosynthesis of cofactors	Coenzyme transport and metabolism	COG1701	0.324364	0.030313	0.600116	-44.0799	56527.1	0.00173199	99.7214
K02039	phoU	phosphate transport system protein	Null	Inorganic ion transport and metabolism	COG0704	0.508642	0.133028	0.992968	-187.673	54316	0.00404471	100
K00645	fabD, MCAT, MCT1	[acyl-carrier-protein] S-malonyltransferase [EC:2.3.1.39]	ko00061 Fatty acid biosynthesis*ko00333 Prodigiosin biosynthesis*ko01100 Metabolic pathways*ko01110 Biosynthesis of secondary metabolites*ko01212 Fatty acid metabolism	Lipid transport and metabolism	COG0331	0.383501	0.0931947	0.683709	-62.0078	51180.2	0.0235243	100
K22522	LOG	cytokinin riboside 5'-monophosphate phosphoribohydrolase [EC:3.2.2.-]	Null	Null	Null	0.362605	0.0943855	0.644209	-54.2459	50954.4	0.0274123	100
K08174	glcP	MFS transporter, FHS family, glucose/mannose:H+ symporter	Null	Carbohydrate transport and metabolism	COG0738	0.367809	0.0626153	0.665132	-56.8193	49093.7	0.00054853	89.6936
K12340	tolC	outer membrane protein	ko01501 beta-Lactam resistance*ko01503 Cationic antimicrobial peptide (CAMP) resistance*ko02020 Two-component system*ko03070 Bacterial secretion system*ko04626 Plant-pathogen interaction*ko05133 Pertussis	Cell wall/membrane/envelope biogenesis	COG1538	0.410257	0.111624	0.709437	-70.8818	44393.9	0.0314753	100
K02838	frr, MRRF, RRF	ribosome recycling factor	Null	Translation, ribosomal structure and biogenesis	COG0233	0.373264	0.0702786	0.668524	-58.8981	43314.6	0.0413331	100
K01627	kdsA	2-dehydro-3-deoxyphosphooctonate aldolase (KDO 8-P synthase) [EC:2.5.1.55]	ko00540 Lipopolysaccharide biosynthesis*ko01100 Metabolic pathways	Cell wall/membrane/envelope biogenesis	COG2877	0.356963	0.100192	0.629797	-51.6824	42295.7	0.0188107	100
K01912	paaK	phenylacetate-CoA ligase [EC:6.2.1.30]	ko00360 Phenylalanine metabolism*ko01100 Metabolic pathways*ko01120 Microbial metabolism in diverse environments*ko05111 Biofilm formation - Vibrio cholerae	Coenzyme transport and metabolism	COG1541	0.356944	0.075198	0.658698	-52.8869	40742.6	0.0367854	100
K02484	K02484	two-component system, OmpR family, sensor kinase [EC:2.7.13.3]	Null	Signal transduction mechanisms	COG0642	0.251316	0.000416599	0.510912	-26.4434	40094.9	0.00105546	96.6574
K21556	malR	CRP/FNR family transcriptional regulator, polysaccharide utilization system transcription regulator	Null	Signal transduction mechanisms	COG0664	0.311148	0.0461309	0.585778	-39.6439	37820.4	0.00529694	100
K03770	ppiD	peptidyl-prolyl cis-trans isomerase D [EC:5.2.1.8]	Null	Posttranslational modification, protein turnover, chaperones	COG0760	0.334937	0.0691212	0.607437	-46.2935	36430	0.014207	100
K13288	orn, REX2, REXO2	oligoribonuclease [EC:3.1.-.-]	ko03008 Ribosome biogenesis in eukaryotes	RNA processing and modification	COG1949	0.391782	0.1	0.674592	-62.5183	34694.1	0.00267157	99.7214
K03791	K03791	putative chitinase	Null	General function prediction only	COG3179	0.362789	0.0848285	0.654153	-51.7132	33238.6	0.00142362	96.9359
K07726	K07726	putative transcriptional regulator	Null	Transcription	COG2944	0.380592	0.0630839	0.672453	-61.6369	31255.2	0.00812321	100
K09961	K09961	uncharacterized protein	Null	Function unknown	COG3567	0.303356	0.0529241	0.55387	-36.8958	29943.2	0.00148801	98.0501
K16951	asrB	anaerobic sulfite reductase subunit B	ko00920 Sulfur metabolism*ko01100 Metabolic pathways*ko01120 Microbial metabolism in diverse environments	Coenzyme transport and metabolism, Energy production and conversion	COG0543	0.346119	0.0311928	0.667146	-51.0155	29814.1	0.0023697	99.1643
K10117	msmE	raffinose/stachyose/melibiose transport system substrate-binding protein	ko02010 ABC transporters	Carbohydrate transport and metabolism	COG1653	0.310862	0.015101	0.589424	-40.6336	28683.3	0.00455008	100
K03829	yedL	putative acetyltransferase [EC:2.3.1.-]	Null	Transcription, General function prediction only	COG0454	0.31998	0.0697237	0.592182	-40.778	27663.2	0.000277138	70.7521
K01297	ldcA	muramoyltetrapeptide carboxypeptidase [EC:3.4.17.13]	Null	Cell wall/membrane/envelope biogenesis	COG1619	0.468038	0.131158	0.851719	-106.444	27042.2	0.0282716	100
K07581	K07581	RNA-binding protein	Null	Translation, ribosomal structure and biogenesis	COG1325	0.359471	0.0710564	0.640811	-54.0184	26700.9	0.00175702	99.7214
K13038	coaBC, dfp	phosphopantothenoylcysteine decarboxylase / phosphopantothenate---cysteine ligase [EC:4.1.1.36 6.3.2.5]	ko00770 Pantothenate and CoA biosynthesis*ko01100 Metabolic pathways*ko01240 Biosynthesis of cofactors	Coenzyme transport and metabolism	COG0452	0.328504	0.0895849	0.589052	-43.3024	26114.3	0.0181439	100
K02466	gutM	glucitol operon activator protein	Null	Transcription	COG4578	0.364933	0.104872	0.669041	-54.1481	25907.3	0.00186149	98.6072
K03785	aroD	3-dehydroquinate dehydratase I [EC:4.2.1.10]	ko00400 Phenylalanine, tyrosine and tryptophan biosynthesis*ko01100 Metabolic pathways*ko01110 Biosynthesis of secondary metabolites*ko01230 Biosynthesis of amino acids	Amino acid transport and metabolism	COG0710	0.380755	0.0884993	0.676165	-59.729	25853.2	0.00462186	100
K01992	ABC-2.P	ABC-2 type transport system permease protein	Null	Defense mechanisms	COG0842	0.351118	0.0578725	0.65234	-51.7368	25045.9	0.0422143	100
K02417	fliN	flagellar motor switch protein FliN	ko02030 Bacterial chemotaxis*ko02040 Flagellar assembly	Cell motility, Intracellular trafficking, secretion, and vesicular transport	COG1886	0.348046	0.0644915	0.624108	-48.7354	24696.4	0.00232882	97.7716
K07444	ypsC	putative N6-adenine-specific DNA methylase [EC:2.1.1.-]	Null	Translation, ribosomal structure and biogenesis	COG0116	0.328871	0.0688163	0.606917	-44.4885	24384.2	0.0172339	100
K06442	tlyA	23S rRNA (cytidine1920-2'-O)/16S rRNA (cytidine1409-2'-O)-methyltransferase [EC:2.1.1.226 2.1.1.227]	Null	Translation, ribosomal structure and biogenesis	COG1189	0.311743	0.000180704	0.605887	-44.1692	24269.7	0.0108589	100
K02082	agaS	tagatose-6-phosphate ketose/aldose isomerase [EC:5.-.-.-]	Null	Cell wall/membrane/envelope biogenesis	COG2222	0.290317	0.0293173	0.546017	-32.6139	23951.2	0.000805192	96.9359
K23010	OMA1	metalloendopeptidase OMA1, mitochondrial [EC:3.4.24.-]	ko05017 Spinocerebellar ataxia	Null	Null	0.270707	0.0213682	0.507911	-28.9402	22345.2	0.00648632	100
K07099	K07099	uncharacterized protein	Null	General function prediction only	COG1768	0.358627	0.0584648	0.665268	-54.8703	22025.8	0.00993371	100
K09940	K09940	uncharacterized protein	Null	Function unknown	COG3296	0.435339	0.0497792	0.800525	-96.4181	21591.2	0.000543046	96.6574
K00208	fabI	enoyl-[acyl-carrier protein] reductase I [EC:1.3.1.9 1.3.1.10]	ko00061 Fatty acid biosynthesis*ko00333 Prodigiosin biosynthesis*ko00780 Biotin metabolism*ko01100 Metabolic pathways*ko01110 Biosynthesis of secondary metabolites*ko01212 Fatty acid metabolism*ko01240 Biosynthesis of cofactors	Lipid transport and metabolism	COG0623	0.415799	0.0791388	0.752219	-77.5736	21267.5	0.000849029	97.2145
K07277	SAM50, TOB55, bamA	outer membrane protein insertion porin family	Null	Cell wall/membrane/envelope biogenesis	COG4775	0.329825	0.080582	0.599258	-43.252	21060.9	0.0153738	100
K05837	rodA, mrdB	rod shape determining protein RodA	Null	Cell cycle control, cell division, chromosome partitioning	COG0772	0.384132	0.111072	0.678707	-59.4629	20608.3	0.0182366	100
K06862	ehbQ	energy-converting hydrogenase B subunit Q	Null	General function prediction only	COG1707	0.337714	0.0283388	0.648846	-51.006	20462.2	0.00190373	99.7214
K02042	phnE	phosphonate transport system permease protein	ko02010 ABC transporters	Inorganic ion transport and metabolism	COG3639	0.355306	0.0335031	0.634487	-51.4145	19742.3	0.00208229	99.4429
K01738	cysK	cysteine synthase [EC:2.5.1.47]	ko00270 Cysteine and methionine metabolism*ko00920 Sulfur metabolism*ko01100 Metabolic pathways*ko01110 Biosynthesis of secondary metabolites*ko01120 Microbial metabolism in diverse environments*ko01200 Carbon metabolism*ko01230 Biosynthesis of amino acids	Amino acid transport and metabolism	COG0031	0.38688	0.0330673	0.730571	-70.6285	18897.3	0.0308252	100
K07054	K07054	uncharacterized protein	Null	General function prediction only	COG2321	0.334916	0.0356981	0.630388	-47.449	18634.8	0.0132712	100
K03760	eptA, pmrC	lipid A ethanolaminephosphotransferase [EC:2.7.8.43]	ko00540 Lipopolysaccharide biosynthesis*ko01100 Metabolic pathways*ko01503 Cationic antimicrobial peptide (CAMP) resistance	Cell wall/membrane/envelope biogenesis	COG2194	0.374036	0.048384	0.692308	-59.8523	18247.6	0.00610149	98.8858
K07276	K07276	uncharacterized protein	Null	Cell cycle control, cell division, chromosome partitioning	COG3660	0.331116	0.0666851	0.605038	-43.5848	17577.7	0.000330695	80.2228
K02071	metN	D-methionine transport system ATP-binding protein	ko02010 ABC transporters	Amino acid transport and metabolism	COG1135	0.29381	0.0110657	0.589882	-38.0391	17532.1	0.000741031	97.493
K03166	top6A	DNA topoisomerase VI subunit A [EC:5.6.2.2]	Null	Replication, recombination and repair	COG1697	0.2997	0.0372581	0.567312	-36.0151	17531.2	0.00139968	97.2145
K01176	AMY, amyA, malS	alpha-amylase [EC:3.2.1.1]	ko00500 Starch and sucrose metabolism*ko01100 Metabolic pathways*ko01110 Biosynthesis of secondary metabolites*ko04970 Salivary secretion*ko04972 Pancreatic secretion*ko04973 Carbohydrate digestion and absorption	Carbohydrate transport and metabolism	COG0366	0.441679	0.117883	0.768543	-87.6951	17185.1	0.017024	100
K05566	mnhB, mrpB	multicomponent Na+:H+ antiporter subunit B	Null	Inorganic ion transport and metabolism	COG2111	0.368357	0.0632106	0.647617	-56.1347	16411.1	0.00192715	99.4429
K21397	K21397	ABC transport system ATP-binding/permease protein	Null	Defense mechanisms	COG0842	0.367158	0.00465774	0.669439	-59.7942	16083.6	0.00562762	99.7214
K02387	flgB	flagellar basal-body rod protein FlgB	ko02040 Flagellar assembly	Cell motility	COG1815	0.319707	0.0533259	0.561778	-40.1074	15993.7	0.00260427	99.4429
K02651	flp, pilA	pilus assembly protein Flp/PilA	ko04112 Cell cycle - Caulobacter	Intracellular trafficking, secretion, and vesicular transport, Extracellular structures	COG3847	0.378046	0.0745163	0.677468	-59.326	15609.3	0.00420159	100
K07045	K07045	uncharacterized protein	Null	General function prediction only	COG2159	0.327138	0.0691841	0.583904	-42.8261	15065.5	0.00828679	100
K02536	lpxD	UDP-3-O-[3-hydroxymyristoyl] glucosamine N-acyltransferase [EC:2.3.1.191]	ko00540 Lipopolysaccharide biosynthesis*ko01100 Metabolic pathways	Cell wall/membrane/envelope biogenesis	COG1044	0.338659	0.0777448	0.620179	-46.6635	14513	0.0206537	100
K07744	K07744	transcriptional regulator	Null	Transcription	COG2524	0.416519	0.059376	0.784084	-90.3192	14471.2	0.00136435	93.0362
K01193	INV, sacA	beta-fructofuranosidase [EC:3.2.1.26]	ko00052 Galactose metabolism*ko00500 Starch and sucrose metabolism*ko01100 Metabolic pathways*ko01110 Biosynthesis of secondary metabolites	Carbohydrate transport and metabolism	COG1621	0.271729	0.00360827	0.503856	-29.2369	13831.6	0.00609475	99.7214
K06167	phnP	phosphoribosyl 1,2-cyclic phosphate phosphodiesterase [EC:3.1.4.55]	ko00440 Phosphonate and phosphinate metabolism*ko01100 Metabolic pathways	Inorganic ion transport and metabolism	COG1235	0.374696	0.0692006	0.699939	-62.1529	13468.1	0.0148514	100
K10917	aphA	PadR family transcriptional regulator, regulatory protein AphA	ko02024 Quorum sensing*ko05111 Biofilm formation - Vibrio cholerae	Transcription	COG1695	0.410476	0.110458	0.699076	-71.3337	13082.6	0.00166096	99.7214
K21977	coaB	phosphopantothenate---cysteine ligase (CTP) [EC:6.3.2.5]	ko00770 Pantothenate and CoA biosynthesis_x000D_ ko01240 Biosynthesis of cofactors	Coenzyme transport and metabolism	COG0452	0.269035	0.0386598	0.494166	-28.2418	12828.6	0.000277851	77.1588
K12941	abgB	aminobenzoyl-glutamate utilization protein B	Null	General function prediction only	COG1473	0.243619	0.000659029	0.512205	-23.7424	12761.4	0.00195677	99.1643
K16950	asrA	anaerobic sulfite reductase subunit A	ko00920 Sulfur metabolism*ko01100 Metabolic pathways*ko01120 Microbial metabolism in diverse environments	Energy production and conversion	COG1145	0.371395	0.000339618	0.734422	-75.9641	12221.1	0.00199507	98.8858
K02523	ispB	octaprenyl-diphosphate synthase [EC:2.5.1.90]	ko00900 Terpenoid backbone biosynthesis*ko01110 Biosynthesis of secondary metabolites	Coenzyme transport and metabolism	COG0142	0.317621	0.0247141	0.598848	-41.4065	11990.1	0.000831279	95.5432
K05341	E2.4.1.4	amylosucrase [EC:2.4.1.4]	ko00500 Starch and sucrose metabolism*ko01100 Metabolic pathways	Carbohydrate transport and metabolism	COG0366	0.252598	0.000275341	0.495397	-25.494	11653.2	0.00367778	99.1643
K06971	K06971	uncharacterized protein	Null	General function prediction only	COG0434	0.239394	0.00143494	0.493494	-22.7408	11590.1	0.00105931	97.2145
K02664	pilO	type IV pilus assembly protein PilO	Null	Cell motility, Extracellular structures	COG3167	0.256791	0.00766647	0.519797	-27.4623	11527.1	0.0019833	98.3287
K01621	xfp, xpk	xylulose-5-phosphate/fructose-6-phosphate phosphoketolase [EC:4.1.2.9 4.1.2.22]	ko00030 Pentose phosphate pathway*ko00710 Carbon fixation in photosynthetic organisms*ko01100 Metabolic pathways*ko01120 Microbial metabolism in diverse environments	Null	Catalysis of the reaction: D-xylulose 5-phosphate + phosphate = acetyl phosphate + D-glyceraldehyde 3-phosphate + H2O.	0.263308	0.022952	0.506207	-26.9306	10985.5	0.00191944	96.6574
K19353	eptC	heptose-I-phosphate ethanolaminephosphotransferase [EC:2.7.8.-]	ko00540 Lipopolysaccharide biosynthesis	Cell wall/membrane/envelope biogenesis	COG2194	0.361021	0.0948431	0.64762	-54.4105	10909.5	0.015914	100
K01646	citD	citrate lyase subunit gamma (acyl carrier protein)	ko02020 Two-component system	Energy production and conversion	COG3052	0.381957	0.123848	0.659645	-58.7513	10545.8	0.0053321	100
K07271	licD	lipopolysaccharide cholinephosphotransferase [EC:2.7.8.-]	Null	Lipid transport and metabolism	COG3475	0.319428	0.0571498	0.607808	-41.8713	10444.9	0.0495771	100
K23876	hgdC, fldI, hadI, lcdC	(R)-2-hydroxyacyl-CoA dehydratese activating ATPase [EC:5.6.1.9]	Null	Null	Null	0.247492	0.000194562	0.508092	-25.461	10231	0.00495904	100
K06142	hlpA, ompH	outer membrane protein	Null	Cell wall/membrane/envelope biogenesis, Posttranslational modification, protein turnover, chaperones	COG2825	0.352077	0.0992431	0.625264	-49.816	10187.5	0.0734278	100
K05794	terC	tellurite resistance protein TerC	Null	Inorganic ion transport and metabolism	COG0861	0.29558	0.0186357	0.555659	-34.8482	10073.9	0.00668115	100
K17472	cymR	Rrf2 family transcriptional regulator, cysteine metabolism repressor	Null	Transcription	COG1959	0.302251	0.0254888	0.566567	-36.8318	9969.71	0.00221479	99.7214
K02041	phnC	phosphonate transport system ATP-binding protein [EC:7.3.2.2]	ko02010 ABC transporters	Inorganic ion transport and metabolism	COG3638	0.241698	0.00100753	0.46219	-22.7624	9427.32	0.00130407	97.493
K03437	spoU	RNA methyltransferase, TrmH family	Null	Translation, ribosomal structure and biogenesis	COG0566	0.314919	0.0257701	0.600289	-42.0486	9368.93	0.0358241	100
K09790	K09790	uncharacterized protein	Null	Function unknown	COG2832	0.225246	0.000205922	0.458824	-19.7398	9180.33	0.00124976	99.1643
K01613	psd, PISD	phosphatidylserine decarboxylase [EC:4.1.1.65]	ko00564 Glycerophospholipid metabolism*ko01100 Metabolic pathways*ko01110 Biosynthesis of secondary metabolites	Lipid transport and metabolism	COG0688	0.28864	0.0361129	0.532473	-32.1623	9116.18	0.0260373	100
K19266	E1.2.1.22	lactaldehyde dehydrogenase [EC:1.2.1.22]	ko00620 Pyruvate metabolism*ko01100 Metabolic pathways*ko01120 Microbial metabolism in diverse environments	Energy production and conversion	COG1012	0.319197	0.0300572	0.609408	-41.5816	8886.17	0.00142763	97.7716
K07741	antB	anti-repressor protein	Null	Mobilome: prophages, transposons	COG3561	0.551108	0.203672	0.923067	-160.665	8809.56	0.00546709	100
K09922	K09922	uncharacterized protein	Null	Function unknown	COG3169	0.308473	0.0301476	0.56866	-38.6377	8750.76	0.020104	100
K08234	yaeR	glyoxylase I family protein	Null	Secondary metabolites biosynthesis, transport and catabolism	COG0346	0.365328	0.0556059	0.683865	-60.6521	8741.2	0.0035384	100
K01869	LARS, leuS	leucyl-tRNA synthetase [EC:6.1.1.4]	ko00970 Aminoacyl-tRNA biosynthesis	Translation, ribosomal structure and biogenesis	COG0495	0.355297	0.0792361	0.653197	-52.2108	8532.75	0.0194667	100
K06295	gerKA	spore germination protein KA	Null	Null	Null	0.320256	0.0487756	0.589847	-41.9175	8401.25	0.00360521	99.4429
K14653	arfB	2-amino-5-formylamino-6-ribosylaminopyrimidin-4(3H)-one 5'-monophosphate deformylase [EC:3.5.1.102]	ko00740 Riboflavin metabolism*ko01100 Metabolic pathways	Coenzyme transport and metabolism, Secondary metabolites biosynthesis, transport and catabolism	COG1402	0.293955	0.00379715	0.57243	-36.7692	8241.23	0.00153948	98.3287
K09771	TC.SMR3	small multidrug resistance family-3 protein	Null	General function prediction only	COG1742	0.32115	0.061429	0.562149	-41.4884	7986.78	0.000289577	74.3733
K00798	MMAB, pduO	cob(I)alamin adenosyltransferase [EC:2.5.1.17]	ko00860 Porphyrin and chlorophyll metabolism*ko01100 Metabolic pathways*ko01240 Biosynthesis of cofactors	Coenzyme transport and metabolism	COG2096	0.258684	0.0235398	0.492496	-25.8124	7961.21	0.0186376	100
K00971	manC, cpsB	mannose-1-phosphate guanylyltransferase [EC:2.7.7.13]	ko00051 Fructose and mannose metabolism*ko00520 Amino sugar and nucleotide sugar metabolism*ko00541 O-Antigen nucleotide sugar biosynthesis*ko01100 Metabolic pathways*ko01110 Biosynthesis of secondary metabolites	Carbohydrate transport and metabolism	COG0662	0.339633	0.0291154	0.633035	-50.9299	7721.35	0.0318173	100
K00912	lpxK	tetraacyldisaccharide 4'-kinase [EC:2.7.1.130]	ko00540 Lipopolysaccharide biosynthesis*ko01100 Metabolic pathways	Cell wall/membrane/envelope biogenesis	COG1663	0.301108	0.0257869	0.563954	-36.7991	7513.59	0.0172701	100
K03741	arsC	arsenate reductase (thioredoxin) [EC:1.20.4.4]	Null	Signal transduction mechanisms	COG0394	0.384308	0.0636156	0.673314	-61.6278	7194.83	0.00271499	97.493
K00033	PGD, gnd, gntZ	6-phosphogluconate dehydrogenase [EC:1.1.1.44 1.1.1.343]	ko00030 Pentose phosphate pathway*ko00480 Glutathione metabolism*ko01100 Metabolic pathways*ko01110 Biosynthesis of secondary metabolites*ko01120 Microbial metabolism in diverse environments*ko01200 Carbon metabolism	Carbohydrate transport and metabolism	COG0362	0.254006	0.000672935	0.535915	-27.878	7058.22	0.00125395	96.6574
K01173	ENDOG	endonuclease G, mitochondrial	ko04210 Apoptosis	Nucleotide transport and metabolism	COG1864	0.338926	0.0370521	0.637333	-47.5881	7029.39	0.0298367	100
K07181	cdgJ	c-di-GMP phosphodiesterase [EC:3.1.4.52]	ko05111 Biofilm formation - Vibrio cholerae	Signal transduction mechanisms	COG2200	0.395859	0.0354177	0.741457	-80.713	7013.09	0.00178951	96.1003
K01790	rfbC, rmlC	dTDP-4-dehydrorhamnose 3,5-epimerase [EC:5.1.3.13]	ko00521 Streptomycin biosynthesis*ko00523 Polyketide sugar unit biosynthesis*ko00541 O-Antigen nucleotide sugar biosynthesis*ko01100 Metabolic pathways*ko01110 Biosynthesis of secondary metabolites	Cell wall/membrane/envelope biogenesis	COG1898	0.307463	0.0491916	0.575242	-38.1546	6720	0.0359162	100
K00956	cysN	sulfate adenylyltransferase subunit 1 [EC:2.7.7.4]	ko00230 Purine metabolism*ko00261 Monobactam biosynthesis*ko00450 Selenocompound metabolism*ko00920 Sulfur metabolism*ko01100 Metabolic pathways*ko01110 Biosynthesis of secondary metabolites*ko01120 Microbial metabolism in diverse environments	Inorganic ion transport and metabolism	COG2895	0.393586	0.0728418	0.720921	-67.3397	6637.49	0.00314071	98.3287
K04095	fic	cell filamentation protein	Null	Signal transduction mechanisms	COG2184	0.386452	0.0434071	0.704285	-68.8361	6586.72	0.0219478	100
K01182	IMA, malL	oligo-1,6-glucosidase [EC:3.2.1.10]	ko00052 Galactose metabolism*ko00500 Starch and sucrose metabolism*ko01100 Metabolic pathways	Carbohydrate transport and metabolism	COG0366	0.233699	0.00287894	0.467575	-20.8029	6560.43	0.00229926	99.1643
K13018	wbpD, wlbB	UDP-2-acetamido-3-amino-2,3-dideoxy-glucuronate N-acetyltransferase [EC:2.3.1.201]	ko00520 Amino sugar and nucleotide sugar metabolism*ko00541 O-Antigen nucleotide sugar biosynthesis*ko01100 Metabolic pathways	General function prediction only	COG0110	0.326573	0.00143702	0.627118	-48.3027	6422.86	0.00756609	100
K01712	hutU, UROC1	urocanate hydratase [EC:4.2.1.49]	ko00340 Histidine metabolism*ko01100 Metabolic pathways	Amino acid transport and metabolism	COG2987	0.216919	0.00012561	0.503871	-21.3092	6412.2	0.00415131	100
K07133	K07133	uncharacterized protein	Null	General function prediction only	COG1373	0.337625	0.0531587	0.633617	-47.9047	6393.94	0.197166	100
K19137	csn2	CRISPR-associated protein Csn2	Null	Null	Null	0.320813	0.0715452	0.571221	-42.1552	6233.56	0.000844455	93.3148
K01726	GAMMACA	gamma-carbonic anhydrase [EC:4.2.1.-]	Null	Null	Null	0.244621	0.00388424	0.47191	-23.5666	6021.66	0.0199616	100
K00179	iorA	indolepyruvate ferredoxin oxidoreductase, alpha subunit [EC:1.2.7.8]	Null	Energy production and conversion	COG4231	0.342205	0.0322733	0.642827	-49.7854	5883.83	0.0184047	100
K13444	SUMF1, FGE	formylglycine-generating enzyme [EC:1.8.3.7]	ko04142 Lysosome	Posttranslational modification, protein turnover, chaperones	COG1262	0.284975	0.0209469	0.552683	-32.9193	5880.62	0.0275612	100
K03642	rlpA	rare lipoprotein A	Null	Cell wall/membrane/envelope biogenesis	COG0797	0.355146	0.0852381	0.63575	-50.5999	5843.62	0.0152592	100
K08312	nudE	ADP-ribose diphosphatase [EC:3.6.1.-]	ko00230 Purine metabolism*ko01100 Metabolic pathways	Defense mechanisms	COG0494	0.267973	0.0279349	0.50723	-29.1769	5637.91	0.000467301	70.4735
K03269	lpxH	UDP-2,3-diacylglucosamine hydrolase [EC:3.6.1.54]	ko00540 Lipopolysaccharide biosynthesis*ko01100 Metabolic pathways	Cell wall/membrane/envelope biogenesis	COG2908	0.286576	0.0338477	0.540426	-32.8811	5552.5	0.0188807	100
K20487	nisK, spaK	two-component system, OmpR family, lantibiotic biosynthesis sensor histidine kinase NisK/SpaK [EC:2.7.13.3]	ko02020 Two-component system*ko02024 Quorum sensing	Signal transduction mechanisms	COG0642	0.374821	0.0915458	0.673623	-57.353	5527.5	0.000670683	86.351
K02774	gatB, sgcB	galactitol PTS system EIIB component [EC:2.7.1.200]	ko00052 Galactose metabolism*ko01100 Metabolic pathways*ko02060 Phosphotransferase system (PTS)	Null	Catalysis of the PEP-dependent, phosphoryl transfer-driven transport of substances across a membrane. The transport happens by catalysis of the reaction: protein N-phosphohistidine + sugar(out) = protein histidine + sugar phosphate(in). This differs from primary and secondary active transport in that the solute is modified during transport.	0.383527	0.0936188	0.696482	-62.6906	5493.56	0.000776182	94.429
K03183	ubiE	demethylmenaquinone methyltransferase / 2-methoxy-6-polyprenyl-1,4-benzoquinol methylase [EC:2.1.1.163 2.1.1.201]	ko00130 Ubiquinone and other terpenoid-quinone biosynthesis*ko01100 Metabolic pathways*ko01110 Biosynthesis of secondary metabolites*ko01240 Biosynthesis of cofactors	Coenzyme transport and metabolism	COG2226	0.352387	0.0480615	0.648293	-53.8539	5395.33	0.0150411	100
K03281	TC.CIC	chloride channel protein, CIC family	Null	Inorganic ion transport and metabolism	COG0038	0.448647	0.145557	0.733198	-85.0328	5375.52	0.0153204	100
K09994	phnO	(aminoalkyl)phosphonate N-acetyltransferase [EC:2.3.1.280]	ko00440 Phosphonate and phosphinate metabolism	Transcription, General function prediction only	COG0454	0.265954	0.0374009	0.505776	-29.2318	5295.38	0.000456579	89.1365
K13049	PM20D1	carboxypeptidase PM20D1 [EC:3.4.17.-]	Null	Null	Null	0.26579	0.00390521	0.494526	-27.9479	5260.33	0.0025776	99.7214
K11358	yhdR	aspartate aminotransferase [EC:2.6.1.1]	ko00220 Arginine biosynthesis*ko00250 Alanine, aspartate and glutamate metabolism*ko00270 Cysteine and methionine metabolism*ko00330 Arginine and proline metabolism*ko00350 Tyrosine metabolism*ko00360 Phenylalanine metabolism*ko00400 Phenylalanine, tyrosine and tryptophan biosynthesis*ko00401 Novobiocin biosynthesis*ko00950 Isoquinoline alkaloid biosynthesis*ko00960 Tropane, piperidine and pyridi…	Amino acid transport and metabolism	COG0436	0.422109	0.0983607	0.740033	-78.106	5244.64	0.00877686	100
K02226	cobC, phpB	alpha-ribazole phosphatase [EC:3.1.3.73]	ko00860 Porphyrin and chlorophyll metabolism*ko01100 Metabolic pathways*ko01240 Biosynthesis of cofactors	Carbohydrate transport and metabolism	COG0406	0.307327	0.0251921	0.591949	-39.1677	5159.91	0.000366548	88.8579
K09007	folE2	GTP cyclohydrolase IB [EC:3.5.4.16]	ko00790 Folate biosynthesis*ko01100 Metabolic pathways*ko01240 Biosynthesis of cofactors	Coenzyme transport and metabolism	COG1469	0.335369	0.0492231	0.630688	-47.0267	5102.66	0.00104834	86.9081
K20509	madB, oadB, gcdB, mmdB	carboxybiotin decarboxylase [EC:7.2.4.1]	ko00362 Benzoate degradation*ko00620 Pyruvate metabolism*ko00650 Butanoate metabolism*ko01100 Metabolic pathways*ko01120 Microbial metabolism in diverse environments	Energy production and conversion	COG1883	0.328383	0.034438	0.613906	-44.4917	5088.94	0.0200773	100
K00641	metX	homoserine O-acetyltransferase/O-succinyltransferase [EC:2.3.1.31 2.3.1.46]	ko00270 Cysteine and methionine metabolism*ko00920 Sulfur metabolism*ko01100 Metabolic pathways*ko01110 Biosynthesis of secondary metabolites*ko01230 Biosynthesis of amino acids	Amino acid transport and metabolism	COG2021	0.319052	0.0401412	0.603479	-41.9656	5074.31	0.00659447	100
K00796	folP	dihydropteroate synthase [EC:2.5.1.15]	ko00790 Folate biosynthesis*ko01100 Metabolic pathways*ko01240 Biosynthesis of cofactors	Coenzyme transport and metabolism	COG0294	0.316485	0.0573566	0.593584	-40.5731	5069.07	0.0199748	100
K02038	pstA	phosphate transport system permease protein	ko02010 ABC transporters	Inorganic ion transport and metabolism	COG0581	0.446381	0.0473835	0.841541	-115.179	4844.92	0.00480041	100
K07221	oprO_P	phosphate-selective porin OprO and OprP	Null	Inorganic ion transport and metabolism	COG3746	0.336604	0.0219168	0.623758	-49.2793	4827.82	0.0303579	100
K00060	tdh	threonine 3-dehydrogenase [EC:1.1.1.103]	ko00260 Glycine, serine and threonine metabolism*ko01100 Metabolic pathways	Amino acid transport and metabolism, General function prediction only	COG1063	0.347925	0.0183906	0.655547	-55.2147	4815.96	0.0014127	100
K17742	SOU1	sorbose reductase [EC:1.1.1.289]	ko00051 Fructose and mannose metabolism_x000D_ ko01100 Metabolic pathways	Lipid transport and metabolism, Secondary metabolites biosynthesis, transport and catabolism, General function prediction only	COG1028	0.410855	0.0529087	0.792978	-91.0006	4792.92	0.00060619	94.7075
K01918	panC	pantoate--beta-alanine ligase [EC:6.3.2.1]	ko00410 beta-Alanine metabolism*ko00770 Pantothenate and CoA biosynthesis*ko01100 Metabolic pathways*ko01110 Biosynthesis of secondary metabolites*ko01240 Biosynthesis of cofactors	Coenzyme transport and metabolism	COG0414	0.309705	0.0738661	0.570914	-38.2757	4783.05	0.0173824	100
K10007	gluD	glutamate transport system permease protein	ko02010 ABC transporters	Amino acid transport and metabolism	COG0765	0.226784	0.000231694	0.489855	-20.9571	4770.38	0.00112347	97.493
K16924	mtsT	energy-coupling factor transport system substrate-specific component	Null	Function unknown	COG4720	0.260909	0.000214867	0.563021	-31.0201	4737.65	0.00224669	99.1643
K16053	ybdG, mscM	miniconductance mechanosensitive channel	Null	Cell wall/membrane/envelope biogenesis	COG0668	0.421197	0.107819	0.732436	-75.5037	4730.73	0.00680833	100
K06199	crcB, FEX	fluoride exporter	Null	Cell cycle control, cell division, chromosome partitioning, Inorganic ion transport and metabolism	COG0239	0.404354	0.0734634	0.719089	-70.3096	4669.77	0.0131369	100
K13480	ygeU, xdhC	xanthine dehydrogenase iron-sulfur-binding subunit	ko00230 Purine metabolism*ko01100 Metabolic pathways*ko01120 Microbial metabolism in diverse environments	Energy production and conversion	COG2080	0.264256	0.00175507	0.521151	-29.0716	4654.74	0.00126605	98.6072
K02407	fliD	flagellar hook-associated protein 2	ko02040 Flagellar assembly	Cell motility	COG1345	0.359538	0.103494	0.621277	-50.5516	4630.08	0.00208456	86.0724
K07263	pqqL	zinc protease [EC:3.4.24.-]	Null	General function prediction only	COG0612	0.35468	0.0540525	0.647376	-53.2971	4581.74	0.0405683	100
K00975	glgC	glucose-1-phosphate adenylyltransferase [EC:2.7.7.27]	ko00500 Starch and sucrose metabolism*ko00520 Amino sugar and nucleotide sugar metabolism*ko01100 Metabolic pathways*ko01110 Biosynthesis of secondary metabolites*ko02026 Biofilm formation - Escherichia coli	Carbohydrate transport and metabolism	COG0448	0.379424	0.0530903	0.717182	-66.2651	4529.92	0.0268879	100
K10954	zot	zona occludens toxin	ko05110 Vibrio cholerae infection	General function prediction only	COG4128	0.296598	0.0502595	0.550941	-35.2473	4495.55	0.000613982	71.8663
K01486	ade	adenine deaminase [EC:3.5.4.2]	ko00230 Purine metabolism*ko01100 Metabolic pathways	Nucleotide transport and metabolism	COG1001	0.345979	0.0707823	0.633222	-48.9942	4455.69	0.00647059	100
K15977	K15977	putative oxidoreductase	Null	Function unknown	COG2259	0.236415	0.000943578	0.52603	-24.0612	4396.11	0.001918	98.8858
K09774	lptA	lipopolysaccharide export system protein LptA	Null	Cell wall/membrane/envelope biogenesis	COG1934	0.315904	0.0755012	0.574384	-39.557	4360.83	0.0166236	100
K07260	vanY	zinc D-Ala-D-Ala carboxypeptidase [EC:3.4.17.14]	ko00550 Peptidoglycan biosynthesis*ko01100 Metabolic pathways*ko01502 Vancomycin resistance*ko02020 Two-component system	Cell wall/membrane/envelope biogenesis	COG1876	0.338924	0.0825688	0.605012	-46.0422	4351.2	0.0227505	100
K19119	cas5d	CRISPR-associated protein Cas5d	Null	Null	Null	0.353872	0.0736395	0.657981	-51.2555	4346.44	0.00389847	100
K01719	hemD, UROS	uroporphyrinogen-III synthase [EC:4.2.1.75]	ko00860 Porphyrin and chlorophyll metabolism*ko01100 Metabolic pathways*ko01110 Biosynthesis of secondary metabolites*ko01120 Microbial metabolism in diverse environments*ko01240 Biosynthesis of cofactors	Coenzyme transport and metabolism	COG1587	0.3183	0.0333648	0.617106	-41.9718	4338.7	0.0193881	100
K07063	K07063	uncharacterized protein	Null	General function prediction only	COG1569	0.334931	0.0153441	0.626144	-49.2908	4300.78	0.0263634	100
K00283	gcvPB	glycine dehydrogenase subunit 2 [EC:1.4.4.2]	ko00260 Glycine, serine and threonine metabolism*ko00630 Glyoxylate and dicarboxylate metabolism*ko01100 Metabolic pathways*ko01110 Biosynthesis of secondary metabolites*ko01200 Carbon metabolism	Amino acid transport and metabolism	COG1003	0.287695	0.000787259	0.555444	-36.1934	4265.76	0.00546001	100
K03420	psmR	proteasome regulatory subunit	ko03050 Proteasome	Posttranslational modification, protein turnover, chaperones	COG1222	0.239943	0.000109606	0.519127	-24.6189	4232.06	0.00154394	97.7716
K07725	csa3	CRISPR-associated protein Csa3	Null	Null	Null	0.244487	0.000421689	0.52525	-25.9898	4194.88	0.000950181	96.3788
K02037	pstC	phosphate transport system permease protein	ko02010 ABC transporters	Inorganic ion transport and metabolism	COG0573	0.475083	0.0672669	0.891292	-139.967	4164.97	0.00553407	100
K14415	RTCB, rtcB	tRNA-splicing ligase RtcB (3'-phosphate/5'-hydroxy nucleic acid ligase) [EC:6.5.1.8]	Null	Translation, ribosomal structure and biogenesis	COG1690	0.362059	0.0329664	0.655066	-55.0134	4147.52	0.00784163	100
K07270	K07270	glycosyl transferase, family 25	Null	Cell wall/membrane/envelope biogenesis	COG3306	0.357883	0.0582498	0.661643	-54.5771	4146.54	0.0017981	99.4429
K02429	fucP	MFS transporter, FHS family, L-fucose permease	Null	Carbohydrate transport and metabolism	COG0738	0.341029	0.0724676	0.635092	-47.7698	4085.27	0.0438685	100
K08678	UXS1, uxs	UDP-glucuronate decarboxylase [EC:4.1.1.35]	ko00520 Amino sugar and nucleotide sugar metabolism*ko01100 Metabolic pathways	Cell wall/membrane/envelope biogenesis	COG0451	0.231116	0.000297999	0.474916	-21.7336	4080.92	0.00664812	100
K04801	rfcS	replication factor C small subunit	ko03030 DNA replication	Replication, recombination and repair	COG0470	0.24606	0.000744624	0.495179	-25.042	4071.06	0.00179703	99.1643
K06133	LYS5, acpT	4'-phosphopantetheinyl transferase [EC:2.7.8.-]	ko00770 Pantothenate and CoA biosynthesis	Coenzyme transport and metabolism	COG2091	0.334666	0.0397263	0.649804	-49.5581	4069.58	0.0311101	100
K03053	rpoH	DNA-directed RNA polymerase subunit H [EC:2.7.7.6]	ko03020 RNA polymerase	Transcription	COG2012	0.27929	0.00446284	0.517007	-31.8188	4024.77	0.00206563	100
K07460	yraN	putative endonuclease	Null	Replication, recombination and repair	COG0792	0.285072	0.0235708	0.5439	-32.6779	3999.28	0.0322529	100
K01267	DNPEP	aspartyl aminopeptidase [EC:3.4.11.21]	Null	Amino acid transport and metabolism	COG1362	0.382462	0.0539253	0.698702	-64.7014	3969.49	0.00601777	100
K22481	hdrB1	heterodisulfide reductase subunit B1 [EC:1.8.7.3]	ko00680 Methane metabolism_x000D_ ko01100 Metabolic pathways_x000D_ ko01120 Microbial metabolism in diverse environments_x000D_ ko01200 Carbon metabolism	Energy production and conversion	COG2048	0.270762	0.00628082	0.523995	-29.771	3964.24	0.00244449	100
K14125	ehbP	energy-converting hydrogenase B subunit P	Null	Null	Null	0.332416	0.0459421	0.644294	-48.2452	3936.1	0.000955004	76.6017
K06386	spoIIQ	stage II sporulation protein Q	Null	Cell wall/membrane/envelope biogenesis	COG0739	0.307536	0.0462705	0.572798	-37.3992	3878.31	0.000433994	84.9582
K07052	K07052	uncharacterized protein	Null	Posttranslational modification, protein turnover, chaperones	COG1266	0.289834	0.000159748	0.54827	-34.6576	3816.32	0.0781488	100
K01496	hisI	phosphoribosyl-AMP cyclohydrolase [EC:3.5.4.19]	ko00340 Histidine metabolism*ko01100 Metabolic pathways*ko01110 Biosynthesis of secondary metabolites*ko01230 Biosynthesis of amino acids	Amino acid transport and metabolism	COG0139	0.361093	0.0681394	0.663415	-54.0583	3809.26	0.00541255	100
K07391	comM	magnesium chelatase family protein	Null	Posttranslational modification, protein turnover, chaperones	COG0606	0.319481	0.0278464	0.619269	-44.4751	3808.14	0.0251306	100
K01845	hemL	glutamate-1-semialdehyde 2,1-aminomutase [EC:5.4.3.8]	ko00860 Porphyrin and chlorophyll metabolism*ko01100 Metabolic pathways*ko01110 Biosynthesis of secondary metabolites*ko01120 Microbial metabolism in diverse environments*ko01240 Biosynthesis of cofactors	Coenzyme transport and metabolism	COG0001	0.344424	0.0452733	0.674377	-53.5353	3802.45	0.00697715	100
K05808	yhbH	putative sigma-54 modulation protein	Null	Translation, ribosomal structure and biogenesis	COG1544	0.366284	0.0462326	0.675215	-58.8875	3789.5	0.0167505	100
K03321	TC.SULP	sulfate permease, SulP family	Null	Inorganic ion transport and metabolism	COG0659	0.351435	0.0199258	0.673258	-54.9322	3778.09	0.0109226	100
K01338	lon	ATP-dependent Lon protease [EC:3.4.21.53]	ko04112 Cell cycle - Caulobacter	Posttranslational modification, protein turnover, chaperones	COG0466	0.319048	0.00775098	0.605827	-44.6706	3737.67	0.0175382	100
K00950	folK	2-amino-4-hydroxy-6-hydroxymethyldihydropteridine diphosphokinase [EC:2.7.6.3]	ko00790 Folate biosynthesis*ko01100 Metabolic pathways*ko01240 Biosynthesis of cofactors	Coenzyme transport and metabolism	COG0801	0.291445	0.0433258	0.567779	-33.5823	3730.23	0.0338719	100
K04769	spoVT	AbrB family transcriptional regulator, stage V sporulation protein T	Null	Transcription, Defense mechanisms	COG2002	0.349899	0.0592759	0.630271	-49.6123	3698.78	0.00322628	100
K02781	srlB	glucitol/sorbitol PTS system EIIA component [EC:2.7.1.198]	ko00051 Fructose and mannose metabolism*ko01100 Metabolic pathways*ko02060 Phosphotransferase system (PTS)	Carbohydrate transport and metabolism	COG3731	0.257198	0.0161952	0.495499	-25.6513	3683.79	0.00196048	99.4429
K21744	tipA	MerR family transcriptional regulator, thiopeptide resistance regulator	Null	Transcription	COG0789	0.328485	0.0555338	0.591126	-43.2797	3616.61	0.00679369	100
K23536	nupC	general nucleoside transport system permease protein	ko02010 ABC transporters	General function prediction only	COG1079	0.32006	0.0366298	0.604662	-42.2924	3593.41	0.0112635	100
K02426	sufE	cysteine desulfuration protein SufE	Null	Posttranslational modification, protein turnover, chaperones	COG2166	0.329148	0.0707525	0.580532	-43.3059	3593.02	0.0196853	100
K03043	rpoB	DNA-directed RNA polymerase subunit beta [EC:2.7.7.6]	ko03020 RNA polymerase	Transcription	COG0085	0.323953	0.0281962	0.626519	-45.9538	3592.87	0.0150786	100
K18933	mfnA, adc	tyrosine decarboxylase / aspartate 1-decarboxylase [EC:4.1.1.25 4.1.1.11]	ko00350 Tyrosine metabolism*ko00410 beta-Alanine metabolism*ko00680 Methane metabolism*ko00770 Pantothenate and CoA biosynthesis*ko01100 Metabolic pathways*ko01110 Biosynthesis of secondary metabolites*ko01240 Biosynthesis of cofactors	Amino acid transport and metabolism	COG0076	0.32704	0.0485278	0.625906	-44.2803	3584.66	0.00186672	99.4429
K00058	serA, PHGDH	D-3-phosphoglycerate dehydrogenase / 2-oxoglutarate reductase [EC:1.1.1.95 1.1.1.399]	ko00260 Glycine, serine and threonine metabolism*ko00270 Cysteine and methionine metabolism*ko00680 Methane metabolism*ko01100 Metabolic pathways*ko01110 Biosynthesis of secondary metabolites*ko01120 Microbial metabolism in diverse environments*ko01200 Carbon metabolism*ko01230 Biosynthesis of amino acids	Coenzyme transport and metabolism, General function prediction only	COG0111	0.337195	0.0460265	0.632959	-48.1809	3544.25	0.00996541	100
K01684	dgoD	galactonate dehydratase [EC:4.2.1.6]	ko00052 Galactose metabolism*ko01100 Metabolic pathways*ko01120 Microbial metabolism in diverse environments	Cell wall/membrane/envelope biogenesis, General function prediction only	COG4948	0.337859	0.042555	0.645797	-46.8614	3511.49	0.000617187	95.2646
K07264	arnT, pmrK	4-amino-4-deoxy-L-arabinose transferase [EC:2.4.2.43]	ko00540 Lipopolysaccharide biosynthesis*ko01503 Cationic antimicrobial peptide (CAMP) resistance	Cell wall/membrane/envelope biogenesis	COG1807	0.33297	0.0385324	0.63538	-46.1703	3489.97	0.00332578	99.1643
K01626	E2.5.1.54, aroF, aroG, aroH	3-deoxy-7-phosphoheptulonate synthase [EC:2.5.1.54]	ko00400 Phenylalanine, tyrosine and tryptophan biosynthesis*ko01100 Metabolic pathways*ko01110 Biosynthesis of secondary metabolites*ko01230 Biosynthesis of amino acids*ko02024 Quorum sensing	Amino acid transport and metabolism	COG0722	0.341063	0.0360771	0.646327	-50.0182	3487.04	0.00748652	100
K05311	cggR	central glycolytic genes regulator	Null	Transcription	COG2390	0.338773	0.0584879	0.630075	-46.5085	3420.34	0.000500832	80.5014
K00797	speE, SRM, SPE3	spermidine synthase [EC:2.5.1.16]	ko00270 Cysteine and methionine metabolism*ko00330 Arginine and proline metabolism*ko00480 Glutathione metabolism*ko01100 Metabolic pathways	Amino acid transport and metabolism	COG0421	0.362572	0.0341922	0.674917	-57.9618	3414.79	0.0053231	100
K00341	nuoL	NADH-quinone oxidoreductase subunit L [EC:7.1.1.2]	ko00190 Oxidative phosphorylation*ko01100 Metabolic pathways	Energy production and conversion, Inorganic ion transport and metabolism	COG1009	0.26065	0.00272751	0.524688	-28.0635	3385.19	0.00624699	99.1643
K01284	dcp	peptidyl-dipeptidase Dcp [EC:3.4.15.5]	Null	Posttranslational modification, protein turnover, chaperones	COG0339	0.270464	0.00129471	0.518967	-30.1879	3373.63	0.0199358	100
K03118	tatC	sec-independent protein translocase protein TatC	ko03060 Protein export*ko03070 Bacterial secretion system	Intracellular trafficking, secretion, and vesicular transport	COG0805	0.26651	0.0239092	0.519313	-28.2596	3364.98	0.0181429	100
K01247	alkA	DNA-3-methyladenine glycosylase II [EC:3.2.2.21]	ko03410 Base excision repair	Replication, recombination and repair	COG0122	0.330565	0.0266724	0.650981	-49.7418	3349.93	0.00259529	98.8858
K13566	NIT2, yafV	omega-amidase [EC:3.5.1.3]	ko00250 Alanine, aspartate and glutamate metabolism*ko01100 Metabolic pathways	General function prediction only	COG0388	0.324453	0.0581728	0.627954	-43.4291	3297.72	0.00473038	100
K02839	prfH	peptide chain release factor	Null	Translation, ribosomal structure and biogenesis	COG1186	0.225992	0.000607391	0.488604	-21.8416	3296.06	0.00166764	99.4429
K21908	hdeD	membrane protein HdeD	Null	Function unknown	COG3247	0.303883	0.0363103	0.58285	-38.5518	3243.32	0.0289729	100
K09772	sepF	cell division inhibitor SepF	Null	Cell cycle control, cell division, chromosome partitioning	COG1799	0.364691	0.000274354	0.664468	-61.6341	3192.98	0.0144873	100
K03643	lptE, rlpB	LPS-assembly lipoprotein	Null	Cell wall/membrane/envelope biogenesis	COG2980	0.313755	0.0330329	0.592854	-40.3734	3184.02	0.0124767	100
K14119	ehbJ	energy-converting hydrogenase B subunit J	Null	Null	Null	0.282447	0.0261458	0.561132	-32.6823	3172.05	0.00279954	100
K11621	liaG	lia operon protein LiaG	ko02020 Two-component system	Function unknown	COG3595	0.32183	0.0452351	0.606221	-43.3835	3169.79	0.00469392	100
K07089	K07089	uncharacterized protein	Null	Function unknown	COG0701	0.294505	0.0165259	0.575026	-37.6727	3161.46	0.00987929	100
K09706	K09706	uncharacterized protein	Null	Function unknown	COG3543	0.283272	0.000159834	0.530821	-33.1177	3102.74	0.0036531	100
K03308	TC.NSS	neurotransmitter:Na+ symporter, NSS family	Null	General function prediction only	COG0733	0.330528	0.022056	0.646552	-49.4192	3082.3	0.0467225	100
K03797	E3.4.21.102, prc, ctpA	carboxyl-terminal processing protease [EC:3.4.21.102]	Null	Posttranslational modification, protein turnover, chaperones	COG0793	0.360597	0.0646737	0.669024	-56.3023	3077.83	0.0535242	100
K00887	dgkA	undecaprenol kinase [EC:2.7.1.66]	ko00550 Peptidoglycan biosynthesis	Lipid transport and metabolism	COG0818	0.371956	0.0373738	0.699611	-62.5623	3076.47	0.00308987	100
K01754	E4.3.1.19, ilvA, tdcB	threonine dehydratase [EC:4.3.1.19]	ko00260 Glycine, serine and threonine metabolism*ko00290 Valine, leucine and isoleucine biosynthesis*ko01100 Metabolic pathways*ko01110 Biosynthesis of secondary metabolites*ko01200 Carbon metabolism*ko01230 Biosynthesis of amino acids	Amino acid transport and metabolism	COG1171	0.424172	0.0626312	0.788454	-89.3444	3069.75	0.0108175	100
K02203	thrH	phosphoserine / homoserine phosphotransferase [EC:3.1.3.3 2.7.1.39]	ko00260 Glycine, serine and threonine metabolism*ko00680 Methane metabolism*ko01100 Metabolic pathways*ko01110 Biosynthesis of secondary metabolites*ko01120 Microbial metabolism in diverse environments*ko01200 Carbon metabolism*ko01230 Biosynthesis of amino acids	Amino acid transport and metabolism	COG0560	0.318588	0.0590478	0.585295	-40.219	3062.53	0.00943708	100
K02114	ATPF1E, atpC	F-type H+-transporting ATPase subunit epsilon	ko00190 Oxidative phosphorylation*ko00195 Photosynthesis*ko01100 Metabolic pathways	Energy production and conversion	COG0355	0.386309	0.0561654	0.707329	-65.2279	3051.13	0.0120735	100
K13532	kinD	two-component system, sporulation sensor kinase D [EC:2.7.13.3]	ko02020 Two-component system	Null	Catalysis of the phosphorylation of a histidine residue in response to detection of an extracellular signal such as a chemical ligand or change in environment, to initiate a change in cell state or activity. The two-component sensor is a histidine kinase that autophosphorylates a histidine residue in its active site. The phosphate is then transferred to an aspartate residue in a downstream respon…	0.284001	0.0466136	0.539101	-32.1795	3047.23	0.0126058	100
K13684	wcaC	putative colanic acid biosynthesis glycosyltransferase [EC:2.4.-.-]	Null	Cell wall/membrane/envelope biogenesis	COG0438	0.31392	0.0416941	0.585979	-38.8343	3038.41	0.00408143	100
K01662	dxs	1-deoxy-D-xylulose-5-phosphate synthase [EC:2.2.1.7]	ko00730 Thiamine metabolism*ko00900 Terpenoid backbone biosynthesis*ko01100 Metabolic pathways*ko01110 Biosynthesis of secondary metabolites	Coenzyme transport and metabolism, Lipid transport and metabolism	COG1154	0.404413	0.084949	0.736525	-73.8781	3022	0.023951	100
K23997	nnr	ADP-dependent NAD(P)H-hydrate dehydratase / NAD(P)H-hydrate epimerase [EC:4.2.1.136 5.1.99.6]	Null	Nucleotide transport and metabolism	COG0063	0.406338	0.000108787	0.776891	-97.3384	3010.59	0.00482565	100
K01875	SARS, serS	seryl-tRNA synthetase [EC:6.1.1.11]	ko00970 Aminoacyl-tRNA biosynthesis	Translation, ribosomal structure and biogenesis	COG0172	0.343886	0.0429255	0.641094	-49.0782	2983.91	0.0268002	100
K22723	AUR1	inositol phosphorylceramide synthase catalytic subunit [EC:2.7.1.227]	Null	Null	Catalysis of the reaction: an L-1-phosphatidyl-inositol + a dihydroceramide = an inositol phosphodihydroceramide + a 1,2-diacyl-sn-glycerol.	0.280372	0.0284355	0.558194	-31.8162	2966.44	0.000475687	77.9944
K02346	dinB	DNA polymerase IV [EC:2.7.7.7]	Null	Replication, recombination and repair	COG0389	0.315533	0.0476267	0.608659	-41.1531	2961.65	0.0138085	100
K09474	phoN	acid phosphatase (class A) [EC:3.1.3.2]	ko00740 Riboflavin metabolism*ko01100 Metabolic pathways*ko02020 Two-component system	Lipid transport and metabolism	COG0671	0.316282	0.010023	0.596546	-42.0728	2936.73	0.0206009	100
K00748	lpxB	lipid-A-disaccharide synthase [EC:2.4.1.182]	ko00540 Lipopolysaccharide biosynthesis*ko01100 Metabolic pathways	Cell wall/membrane/envelope biogenesis	COG0763	0.377015	0.126306	0.645788	-57.1616	2934.58	0.0185203	100
K00203	fwdD, fmdD	formylmethanofuran dehydrogenase subunit D [EC:1.2.7.12]	ko00680 Methane metabolism*ko01100 Metabolic pathways*ko01120 Microbial metabolism in diverse environments*ko01200 Carbon metabolism	Energy production and conversion	COG1153	0.230896	0.000777741	0.486381	-21.867	2895.14	0.00222986	99.1643
K07135	K07135	uncharacterized protein	Null	General function prediction only	COG2517	0.288186	0.0225596	0.542225	-33.7786	2892.29	0.00191582	100
K03311	TC.LIVCS	branched-chain amino acid:cation transporter, LIVCS family	Null	Amino acid transport and metabolism	COG1114	0.392701	0.0232393	0.735164	-75.2855	2885.74	0.00155185	95.8217
K03654	recQ	ATP-dependent DNA helicase RecQ [EC:3.6.4.12]	ko03018 RNA degradation	Replication, recombination and repair	COG0514	0.354847	0.0299343	0.653489	-55.4886	2879.53	0.0216554	100
K01958	PC, pyc	pyruvate carboxylase [EC:6.4.1.1]	ko00020 Citrate cycle (TCA cycle)*ko00620 Pyruvate metabolism*ko00720 Carbon fixation pathways in prokaryotes*ko01100 Metabolic pathways*ko01120 Microbial metabolism in diverse environments*ko01200 Carbon metabolism*ko01230 Biosynthesis of amino acids	Energy production and conversion	COG1038	0.238351	0.0131647	0.473043	-22.9934	2876.26	0.00106783	92.4791
K03572	mutL	DNA mismatch repair protein MutL	ko03430 Mismatch repair	Replication, recombination and repair	COG0323	0.382937	0.0689393	0.729232	-65.6405	2869.89	0.0239846	100
K00995	pgsA, PGS1	CDP-diacylglycerol---glycerol-3-phosphate 3-phosphatidyltransferase [EC:2.7.8.5]	ko00564 Glycerophospholipid metabolism*ko01100 Metabolic pathways	Lipid transport and metabolism	COG0558	0.267524	0.000405307	0.517315	-29.5458	2860.54	0.0140568	100
K01141	sbcB, exoI	exodeoxyribonuclease I [EC:3.1.11.1]	ko03430 Mismatch repair	Replication, recombination and repair	COG2925	0.273999	0.0256286	0.534548	-30.5752	2848.85	0.00209506	93.0362
K23242	mntP	manganese efflux pump family protein	Null	Inorganic ion transport and metabolism	COG1971	0.300574	0.0261279	0.577439	-37.0504	2841.58	0.0245196	100
K03151	thiI	tRNA uracil 4-sulfurtransferase [EC:2.8.1.4]	ko00730 Thiamine metabolism*ko01100 Metabolic pathways*ko01240 Biosynthesis of cofactors*ko04122 Sulfur relay system	Coenzyme transport and metabolism, Translation, ribosomal structure and biogenesis	COG0301	0.328346	0.0395827	0.62263	-45.4305	2836.77	0.0115543	100
K00931	proB	glutamate 5-kinase [EC:2.7.2.11]	ko00330 Arginine and proline metabolism*ko00332 Carbapenem biosynthesis*ko01100 Metabolic pathways*ko01110 Biosynthesis of secondary metabolites*ko01230 Biosynthesis of amino acids	Amino acid transport and metabolism	COG0263	0.348214	0.0195536	0.657814	-53.5767	2836.45	0.0218602	100
K09738	K09738	uncharacterized protein	Null	Function unknown	COG2090	0.246901	0.00171878	0.518839	-25.3793	2826.62	0.00166255	99.1643
K11720	lptG	lipopolysaccharide export system permease protein	ko02010 ABC transporters	Cell wall/membrane/envelope biogenesis, Cell motility	COG0795	0.303082	0.0685892	0.557774	-36.6423	2775.12	0.0174157	100
K01975	thpR	RNA 2',3'-cyclic 3'-phosphodiesterase [EC:3.1.4.58]	Null	Translation, ribosomal structure and biogenesis	COG1514	0.302836	0.0370431	0.56443	-36.795	2763.62	0.00903362	100
K04042	glmU	bifunctional UDP-N-acetylglucosamine pyrophosphorylase / glucosamine-1-phosphate N-acetyltransferase [EC:2.7.7.23 2.3.1.157]	ko00520 Amino sugar and nucleotide sugar metabolism*ko00541 O-Antigen nucleotide sugar biosynthesis*ko01100 Metabolic pathways	Cell wall/membrane/envelope biogenesis	COG1207	0.339963	0.0719753	0.621498	-46.1521	2738.33	0.00501477	99.7214
K03621	plsX	phosphate acyltransferase [EC:2.3.1.274]	ko00561 Glycerolipid metabolism*ko01100 Metabolic pathways*ko01110 Biosynthesis of secondary metabolites	Lipid transport and metabolism	COG0416	0.3134	0.0488203	0.604622	-40.2241	2734.69	0.0133521	100
K04487	iscS, NFS1	cysteine desulfurase [EC:2.8.1.7]	ko00730 Thiamine metabolism*ko01100 Metabolic pathways*ko01240 Biosynthesis of cofactors*ko04122 Sulfur relay system	Amino acid transport and metabolism	COG1104	0.381593	0.0679468	0.706982	-63.6363	2732.48	0.0271705	100
K22026	K22026	nucleoside kinase [EC:2.7.1.73 2.7.1.213 2.7.1.-]	ko00230 Purine metabolism_x000D_ ko00240 Pyrimidine metabolism_x000D_ ko01100 Metabolic pathways	Carbohydrate transport and metabolism	COG0524	0.272694	0.00616634	0.531894	-30.6111	2731.42	0.00185361	98.8858
K00986	ltrA	RNA-directed DNA polymerase [EC:2.7.7.49]	Null	Mobilome: prophages, transposons	COG3344	0.463492	0.131431	0.817586	-102.544	2701.09	0.0617733	100
K05715	2PGK	2-phosphoglycerate kinase [EC:2.7.2.16]	Null	Carbohydrate transport and metabolism	COG2074	0.306197	0.000402447	0.609546	-45.1656	2701.04	0.0015339	95.5432
K02654	pilD, pppA	leader peptidase (prepilin peptidase) / N-methyltransferase [EC:3.4.23.43 2.1.1.-]	Null	Cell motility, Intracellular trafficking, secretion, and vesicular transport	COG1989	0.306679	0.0379009	0.596704	-38.9695	2694.6	0.00492889	100
K00005	gldA	glycerol dehydrogenase [EC:1.1.1.6]	ko00561 Glycerolipid metabolism*ko00640 Propanoate metabolism*ko01100 Metabolic pathways	Energy production and conversion	COG0371	0.289111	0.0233587	0.56056	-33.6963	2683.94	0.000647879	90.5292
K00402	mcrG	methyl-coenzyme M reductase gamma subunit [EC:2.8.4.1]	ko00680 Methane metabolism*ko01100 Metabolic pathways*ko01120 Microbial metabolism in diverse environments*ko01200 Carbon metabolism	Null	Catalysis of the reaction: coenzyme B + methyl-coenzyme M = coenzyme M-coenzyme B heterodisulfide + methane. Methyl-CoM is also known as 2-(methylthio)ethanesulfonate, coenzyme B as N-(7-mercaptoheptanoyl)threonine 3-O-phosphate, and coenzyme M-coenzyme B heterodisulfide as CoM-S-S-CoB.	0.248319	4.49717e-05	0.520245	-25.5716	2676.41	0.00200293	98.0501
K19125	casD, cse5	CRISPR system Cascade subunit CasD	Null	Null	Null	0.225263	0.000131694	0.499571	-21.5379	2633.9	0.00193434	99.1643
K21218	motY	sodium-type flagellar protein MotY	ko02040 Flagellar assembly	Cell wall/membrane/envelope biogenesis	COG2885	0.359409	0.0414391	0.675385	-56.8847	2614.46	0.00116978	80.7799
K00880	lyxK	L-xylulokinase [EC:2.7.1.53]	ko00040 Pentose and glucuronate interconversions*ko00053 Ascorbate and aldarate metabolism*ko01100 Metabolic pathways	Carbohydrate transport and metabolism	COG1070	0.311036	0.0166904	0.59891	-40.3846	2583.37	0.000343045	84.9582
K06872	K06872	uncharacterized protein	Null	Function unknown	COG1512	0.256263	0.000191052	0.4732	-25.1955	2583.04	0.0216151	100
K02492	hemA	glutamyl-tRNA reductase [EC:1.2.1.70]	ko00860 Porphyrin and chlorophyll metabolism*ko01100 Metabolic pathways*ko01110 Biosynthesis of secondary metabolites*ko01120 Microbial metabolism in diverse environments*ko01240 Biosynthesis of cofactors	Coenzyme transport and metabolism	COG0373	0.312503	0.0467277	0.598855	-40.3458	2569.93	0.00486492	100
K02401	flhB	flagellar biosynthesis protein FlhB	ko02040 Flagellar assembly	Cell motility	COG1377	0.369731	0.0851462	0.678426	-55.3286	2546.65	0.00199487	91.6435
K08981	K08981	putative membrane protein	Null	Function unknown	COG3428	0.325331	0.000131164	0.611828	-45.7388	2544.27	0.000484781	83.2869
K09154	K09154	uncharacterized protein	Null	Function unknown	COG2457	0.259082	0.000852147	0.518645	-27.9364	2527.18	0.00434905	100
K00788	thiE	thiamine-phosphate pyrophosphorylase [EC:2.5.1.3]	ko00730 Thiamine metabolism*ko01100 Metabolic pathways*ko01240 Biosynthesis of cofactors	Coenzyme transport and metabolism	COG0352	0.285597	0.00117009	0.545048	-33.4804	2499.63	0.0112406	100
K02821	ulaC, sgaA	ascorbate PTS system EIIA or EIIAB component [EC:2.7.1.194]	ko00053 Ascorbate and aldarate metabolism*ko01100 Metabolic pathways*ko01120 Microbial metabolism in diverse environments*ko02060 Phosphotransferase system (PTS)	Carbohydrate transport and metabolism, Signal transduction mechanisms	COG1762	0.315214	0.000247543	0.630563	-46.1619	2493.17	0.00109352	97.2145
K09014	sufB	Fe-S cluster assembly protein SufB	Null	Posttranslational modification, protein turnover, chaperones	COG0719	0.320122	0.0198413	0.621418	-44.4954	2487.52	0.017456	100
K00385	asrC	anaerobic sulfite reductase subunit C	ko00920 Sulfur metabolism*ko01100 Metabolic pathways*ko01120 Microbial metabolism in diverse environments	Inorganic ion transport and metabolism	COG2221	0.351752	0.0340063	0.700492	-58.6373	2469.07	0.0038371	99.7214
K11941	mdoC	glucans biosynthesis protein C [EC:2.1.-.-]	Null	Null	Null	0.325563	0.00845537	0.606577	-44.9653	2458.76	0.00920816	100
K03784	deoD	purine-nucleoside phosphorylase [EC:2.4.2.1]	ko00230 Purine metabolism*ko00240 Pyrimidine metabolism*ko00760 Nicotinate and nicotinamide metabolism*ko01100 Metabolic pathways*ko01110 Biosynthesis of secondary metabolites	Nucleotide transport and metabolism	COG0813	0.332511	0.0435934	0.618705	-45.076	2457.65	0.0210674	100
K08722	yfbR	5'-deoxynucleotidase [EC:3.1.3.89]	ko00240 Pyrimidine metabolism*ko01100 Metabolic pathways	Nucleotide transport and metabolism, General function prediction only	COG1896	0.23917	0.000193439	0.461571	-22.3856	2454.89	0.00965244	100
K19157	yafQ	mRNA interferase YafQ [EC:3.1.-.-]	Null	Translation, ribosomal structure and biogenesis	COG3041	0.331041	0.0568837	0.615849	-44.3061	2450.53	0.0277841	100
K01524	ppx-gppA	exopolyphosphatase / guanosine-5'-triphosphate,3'-diphosphate pyrophosphatase [EC:3.6.1.11 3.6.1.40]	ko00230 Purine metabolism*ko01100 Metabolic pathways	Nucleotide transport and metabolism, Signal transduction mechanisms, Inorganic ion transport and metabolism	COG0248	0.364093	0.0476836	0.692952	-57.5384	2437.4	0.00950276	100
K09747	ebfC	nucleoid-associated protein EbfC	Null	General function prediction only	COG0718	0.277222	9.99669e-05	0.518481	-31.0797	2436.88	0.0226917	100
K07067	disA	diadenylate cyclase [EC:2.7.7.85]	Null	Signal transduction mechanisms	COG1623	0.275256	0.0250392	0.531356	-30.2862	2434.83	0.000633871	77.4373
K14095	ehaD	energy-converting hydrogenase A subunit D	Null	Energy production and conversion	COG4039	0.251579	0.0230009	0.482024	-25.0234	2411.74	0.00207487	100
K14096	ehaE	energy-converting hydrogenase A subunit E	Null	Energy production and conversion	COG4038	0.263671	0.012788	0.516077	-27.5101	2402.7	0.00222387	100
K01001	ALG7	UDP-N-acetylglucosamine--dolichyl-phosphate N-acetylglucosaminephosphotransferase [EC:2.7.8.15]	ko00510 N-Glycan biosynthesis*ko01100 Metabolic pathways	Cell wall/membrane/envelope biogenesis	COG0472	0.26235	0.00230453	0.528009	-30.0399	2397.42	0.00139724	95.8217
K13599	ntrX	two-component system, NtrC family, nitrogen regulation response regulator NtrX	ko02020 Two-component system	Signal transduction mechanisms	COG2204	0.235173	0.00141944	0.460794	-22.3144	2395.62	0.00179012	99.4429
K03704	cspA	cold shock protein	Null	Transcription	COG1278	0.308221	6.86465e-05	0.634265	-45.2748	2374.31	0.0112665	100
K01698	hemB, ALAD	porphobilinogen synthase [EC:4.2.1.24]	ko00860 Porphyrin and chlorophyll metabolism*ko01100 Metabolic pathways*ko01110 Biosynthesis of secondary metabolites*ko01120 Microbial metabolism in diverse environments*ko01240 Biosynthesis of cofactors	Coenzyme transport and metabolism	COG0113	0.297161	0.000208632	0.579497	-38.6812	2352.64	0.00629737	100
K03726	helS	helicase [EC:3.6.4.-]	Null	Replication, recombination and repair	COG1204	0.317842	0.0340109	0.600471	-41.4806	2352.57	0.00144372	94.9861
K06023	hprK, ptsK	HPr kinase/phosphorylase [EC:2.7.11.- 2.7.4.-]	Null	Signal transduction mechanisms	COG1493	0.291526	0.0190943	0.575937	-36.0739	2351.13	0.0095212	100
K13075	ahlD, aiiA, attM, blcC	N-acyl homoserine lactone hydrolase [EC:3.1.1.81]	ko02024 Quorum sensing	General function prediction only	COG0491	0.254946	7.61804e-05	0.480294	-25.6174	2338.63	0.00734461	100
K00992	murU	N-acetyl-alpha-D-muramate 1-phosphate uridylyltransferase [EC:2.7.7.99]	ko00520 Amino sugar and nucleotide sugar metabolism*ko01100 Metabolic pathways	Translation, ribosomal structure and biogenesis, Cell wall/membrane/envelope biogenesis	COG1208	0.328191	0.0475291	0.625664	-44.312	2334.52	0.0158044	100
K18346	vanW	vancomycin resistance protein VanW	ko01502 Vancomycin resistance*ko02020 Two-component system	Defense mechanisms	COG2720	0.275575	0.0215275	0.520867	-30.1973	2326.3	0.0149379	100
K16787	ecfA2	energy-coupling factor transport system ATP-binding protein [EC:7.-.-.-]	ko02010 ABC transporters	Inorganic ion transport and metabolism, General function prediction only	COG1122	0.301539	0.000304098	0.583034	-39.6902	2323.5	0.00758048	100
K03581	recD	exodeoxyribonuclease V alpha subunit [EC:3.1.11.5]	ko03440 Homologous recombination	Replication, recombination and repair	COG0507	0.341173	0.0530552	0.622979	-48.4876	2315.74	0.0147039	100
K23535	nupB	general nucleoside transport system permease protein	ko02010 ABC transporters	General function prediction only	COG4603	0.223225	0.000253524	0.477855	-19.6057	2309.92	0.0104214	100
K01952	PFAS, purL	phosphoribosylformylglycinamidine synthase [EC:6.3.5.3]	ko00230 Purine metabolism*ko01100 Metabolic pathways*ko01110 Biosynthesis of secondary metabolites	Nucleotide transport and metabolism	COG0046	0.278499	0.000139664	0.556118	-34.2606	2269.39	0.0131488	100
K01803	TPI, tpiA	triosephosphate isomerase (TIM) [EC:5.3.1.1]	ko00010 Glycolysis / Gluconeogenesis*ko00051 Fructose and mannose metabolism*ko00562 Inositol phosphate metabolism*ko00710 Carbon fixation in photosynthetic organisms*ko01100 Metabolic pathways*ko01110 Biosynthesis of secondary metabolites*ko01120 Microbial metabolism in diverse environments*ko01200 Carbon metabolism*ko01230 Biosynthesis of amino acids	Carbohydrate transport and metabolism	COG0149	0.310985	0.0346382	0.579275	-39.0289	2254.12	0.0292342	100
K08309	slt	soluble lytic murein transglycosylase [EC:4.2.2.-]	Null	Cell wall/membrane/envelope biogenesis	COG0741	0.348969	0.0358302	0.651933	-53.3517	2252.64	0.00719039	100
K07076	K07076	uncharacterized protein	Null	General function prediction only	COG1708	0.359558	0.056119	0.663096	-56.695	2249.02	0.0286804	100
K02388	flgC	flagellar basal-body rod protein FlgC	ko02040 Flagellar assembly	Cell motility	COG1558	0.24201	0.00419501	0.475841	-23.656	2235.54	0.00256443	97.7716
K09767	yajQ	cyclic-di-GMP-binding protein	Null	Function unknown	COG1666	0.219073	0.000235895	0.477949	-20.3932	2228.68	0.0022445	98.3287
K19159	yefM	antitoxin YefM	Null	Defense mechanisms	COG2161	0.291062	8.16065e-05	0.58527	-37.5094	2225.06	0.00616761	100
K02413	fliJ	flagellar protein FliJ	ko02040 Flagellar assembly	Cell motility	COG2882	0.29654	0.00987471	0.561848	-36.4572	2217.09	0.00262613	98.8858
K03523	bioY	biotin transport system substrate-specific component	ko02010 ABC transporters	Coenzyme transport and metabolism	COG1268	0.266547	0.000203121	0.512848	-29.0479	2200.05	0.0145469	100
K00865	glxK, garK	glycerate 2-kinase [EC:2.7.1.165]	ko00260 Glycine, serine and threonine metabolism*ko00561 Glycerolipid metabolism*ko00630 Glyoxylate and dicarboxylate metabolism*ko01100 Metabolic pathways*ko01110 Biosynthesis of secondary metabolites*ko01120 Microbial metabolism in diverse environments	Carbohydrate transport and metabolism	COG1929	0.384664	0.000103787	0.810383	-105.796	2194.42	0.0176288	100
K03098	APOD	apolipoprotein D and lipocalin family protein	Null	Cell wall/membrane/envelope biogenesis	COG3040	0.329455	0.000485032	0.671144	-54.648	2181.65	0.000731238	95.2646
K07037	pgpH	cyclic-di-AMP phosphodiesterase PgpH [EC:3.1.4.-]	Null	General function prediction only	COG1480	0.32867	0.035921	0.594742	-43.9922	2181.6	0.0149462	100
K07337	K07337	penicillin-binding protein activator	Null	Cell wall/membrane/envelope biogenesis	COG3417	0.220864	0.000448584	0.496476	-21.2627	2177.12	0.00127365	95.2646
K01902	sucD	succinyl-CoA synthetase alpha subunit [EC:6.2.1.5]	ko00020 Citrate cycle (TCA cycle)*ko00640 Propanoate metabolism*ko00660 C5-Branched dibasic acid metabolism*ko00720 Carbon fixation pathways in prokaryotes*ko01100 Metabolic pathways*ko01110 Biosynthesis of secondary metabolites*ko01120 Microbial metabolism in diverse environments*ko01200 Carbon metabolism	Energy production and conversion	COG0074	0.364047	0.0371856	0.681516	-58.7905	2170.13	0.00533867	100
K00794	ribH, RIB4	6,7-dimethyl-8-ribityllumazine synthase [EC:2.5.1.78]	ko00740 Riboflavin metabolism*ko01100 Metabolic pathways*ko01110 Biosynthesis of secondary metabolites*ko01240 Biosynthesis of cofactors	Coenzyme transport and metabolism	COG0054	0.253116	0.0043925	0.483846	-25.2109	2166.08	0.024713	100
K02805	wecE, rffA	dTDP-4-amino-4,6-dideoxygalactose transaminase [EC:2.6.1.59]	ko00541 O-Antigen nucleotide sugar biosynthesis*ko01100 Metabolic pathways	Cell wall/membrane/envelope biogenesis	COG0399	0.274175	0.00912812	0.543945	-31.2414	2150.14	0.00926719	100
K01155	E3.1.21.4	type II restriction enzyme [EC:3.1.21.4]	Null	Null	Catalysis of the endonucleolytic cleavage of DNA to give specific double-stranded fragments with terminal 5'-phosphates and 3' hydroxyls. Cleavage is dependent on the presence in the DNA of a specific recognition site; cleavage occurs at or very near this recognition site.	0.262071	0.0090834	0.505876	-26.6583	2120.77	0.00625096	100
K00677	lpxA	UDP-N-acetylglucosamine acyltransferase [EC:2.3.1.129]	ko00540 Lipopolysaccharide biosynthesis*ko01100 Metabolic pathways*ko01503 Cationic antimicrobial peptide (CAMP) resistance	Cell wall/membrane/envelope biogenesis	COG1043	0.277447	0.0408876	0.524986	-30.1134	2098.39	0.0294348	100
K03623	yhcO	ribonuclease inhibitor	Null	Transcription	COG2732	0.266137	9.86325e-05	0.532229	-29.7305	2098.26	0.00884316	100
K13936	mdcF	malonate transporter and related proteins	Null	General function prediction only	COG0679	0.222311	5.42014e-05	0.441161	-19.4562	2060.66	0.00114977	94.1504
K13653	K13653	AraC family transcriptional regulator	Null	Transcription	COG2207	0.292222	0.0403077	0.537411	-33.7117	2011.87	0.00414395	100
K13005	rfbV	abequosyltransferase [EC:2.4.1.60]	Null	Cell wall/membrane/envelope biogenesis	COG0463	0.307679	0.0393702	0.578594	-38.3739	2005.53	0.00114425	94.429
K00663	aacA	aminoglycoside 6'-N-acetyltransferase [EC:2.3.1.82]	Null	Translation, ribosomal structure and biogenesis, Posttranslational modification, protein turnover, chaperones	COG1670	0.264264	0.00121497	0.513788	-28.6982	2001.73	0.00144407	84.1226
K08384	spoVD	stage V sporulation protein D (sporulation-specific penicillin-binding protein)	ko00550 Peptidoglycan biosynthesis	Cell cycle control, cell division, chromosome partitioning, Cell wall/membrane/envelope biogenesis	COG0768	0.277485	0.000152737	0.549072	-33.689	1996.76	0.000469258	81.6156
K02018	modB	molybdate transport system permease protein	ko02010 ABC transporters	Inorganic ion transport and metabolism	COG4149	0.276482	5.62704e-05	0.526191	-31.0429	1980.26	0.00466356	100
K03613	rnfE	Na+-translocating ferredoxin:NAD+ oxidoreductase subunit E	Null	Energy production and conversion	COG1347	0.291035	0.0373924	0.547641	-32.8992	1967.66	0.0253466	100
K17249	pglH	GalNAc-alpha-(1->4)-GalNAc-alpha-(1->3)-diNAcBac-PP-undecaprenol alpha-1,4-N-acetyl-D-galactosaminyltransferase [EC:2.4.1.292]	Null	Cell wall/membrane/envelope biogenesis	COG0438	0.301255	0.0227323	0.563847	-37.0245	1954.71	0.00172702	98.0501
K20742	ykfC	gamma-D-glutamyl-L-lysine dipeptidyl-peptidase [EC:3.4.14.13]	Null	Cell wall/membrane/envelope biogenesis	COG0791	0.326021	0.022454	0.617394	-44.464	1948.52	0.00417193	100
K11752	ribD	diaminohydroxyphosphoribosylaminopyrimidine deaminase / 5-amino-6-(5-phosphoribosylamino)uracil reductase [EC:3.5.4.26 1.1.1.193]	ko00740 Riboflavin metabolism*ko01100 Metabolic pathways*ko01110 Biosynthesis of secondary metabolites*ko01240 Biosynthesis of cofactors*ko02024 Quorum sensing	Coenzyme transport and metabolism	COG0117	0.335895	0.0871071	0.608372	-45.104	1935.89	0.018105	100
K07485	K07485	transposase	Null	Mobilome: prophages, transposons	COG3464	0.349205	4.83622e-05	0.694703	-64.9619	1932.49	0.0704626	100
K03606	wcaJ	putative colanic acid biosysnthesis UDP-glucose lipid carrier transferase	ko05111 Biofilm formation - Vibrio cholerae	Cell wall/membrane/envelope biogenesis	COG2148	0.303067	6.06445e-05	0.622077	-43.3971	1916.72	0.00932359	100
K09988	lyxA	D-lyxose ketol-isomerase [EC:5.3.1.15]	ko00040 Pentose and glucuronate interconversions	Carbohydrate transport and metabolism	COG3822	0.277573	0.000138976	0.508714	-30.1965	1915.57	0.00307875	100
K06215	pdxS, pdx1	pyridoxal 5'-phosphate synthase pdxS subunit [EC:4.3.3.6]	ko00750 Vitamin B6 metabolism*ko01100 Metabolic pathways*ko01240 Biosynthesis of cofactors	Coenzyme transport and metabolism	COG0214	0.319195	0.0254175	0.62293	-43.3323	1914.33	0.010817	100
K02822	ulaB, sgaB	ascorbate PTS system EIIB component [EC:2.7.1.194]	ko00053 Ascorbate and aldarate metabolism*ko01100 Metabolic pathways*ko01120 Microbial metabolism in diverse environments*ko02060 Phosphotransferase system (PTS)	Carbohydrate transport and metabolism	COG3414	0.313967	0.000557205	0.611475	-44.0274	1901	0.00207902	100
K05832	K05832	putative tryptophan/tyrosine transport system permease protein	Null	General function prediction only	COG4120	0.315688	7.81859e-05	0.616077	-45.8986	1895.09	0.00903601	100
K07164	K07164	uncharacterized protein	Null	General function prediction only	COG1579	0.236217	0.00158869	0.493383	-22.8185	1892.02	0.0171159	100
K15738	uup	ABC transport system ATP-binding/permease protein	Null	General function prediction only	COG0488	0.363874	0.0964546	0.625282	-53.9698	1890.34	0.0140514	100
K10532	HGSNAT	heparan-alpha-glucosaminide N-acetyltransferase [EC:2.3.1.78]	ko00531 Glycosaminoglycan degradation_x000D_ ko01100 Metabolic pathways_x000D_ ko04142 Lysosome	Null	Catalysis of the reaction: acetyl-CoA + heparan alpha-D-glucosaminide = CoA + heparan N-acetyl-alpha-D-glucosaminide.	0.286115	4.78273e-05	0.572096	-35.62	1871.16	0.00631089	100
K02422	fliS	flagellar secretion chaperone FliS	ko02040 Flagellar assembly	Cell motility, Intracellular trafficking, secretion, and vesicular transport	COG1516	0.336798	0.0294087	0.620736	-46.5661	1858.23	0.00296603	98.8858
K03561	exbB	biopolymer transport protein ExbB	Null	Intracellular trafficking, secretion, and vesicular transport	COG0811	0.252801	0.0252219	0.490148	-24.9969	1841.55	0.0370079	100
K07402	xdhC	xanthine dehydrogenase accessory factor	Null	Posttranslational modification, protein turnover, chaperones	COG1975	0.335349	0.0485222	0.602866	-44.4884	1826.03	0.0027042	99.7214
K01787	RENBP	N-acylglucosamine 2-epimerase [EC:5.1.3.8]	ko00520 Amino sugar and nucleotide sugar metabolism*ko01100 Metabolic pathways	Null	Catalysis of the reaction: N-acyl-D-glucosamine = N-acyl-D-mannosamine.	0.274257	0.00144425	0.545507	-31.1013	1820.47	0.00205842	99.7214
K07388	K07388	hydrogenase expression/formation protein	Null	Posttranslational modification, protein turnover, chaperones	COG1973	0.255342	0.00100868	0.502962	-25.6593	1795.95	0.00168853	97.7716
K03242	EIF2S3	translation initiation factor 2 subunit 3	ko03013 RNA transport	Translation, ribosomal structure and biogenesis	COG0050	0.262822	0.00244568	0.510616	-27.0776	1786.63	0.00204959	97.493
K08316	rsmD	16S rRNA (guanine966-N2)-methyltransferase [EC:2.1.1.171]	Null	Translation, ribosomal structure and biogenesis	COG0742	0.316103	0.000574191	0.639198	-47.8527	1784.38	0.0351108	100
K13019	wbpI, wlbD	UDP-GlcNAc3NAcA epimerase [EC:5.1.3.23]	ko00520 Amino sugar and nucleotide sugar metabolism*ko00541 O-Antigen nucleotide sugar biosynthesis*ko01100 Metabolic pathways	Cell wall/membrane/envelope biogenesis	COG0381	0.317065	0.00222359	0.647543	-48.7068	1778.6	0.00169672	98.6072
K06198	coiA	competence protein CoiA	Null	General function prediction only	COG4469	0.324059	0.0157276	0.645105	-48.2502	1758.3	0.00287105	100
K03750	moeA	molybdopterin molybdotransferase [EC:2.10.1.1]	ko00790 Folate biosynthesis*ko01100 Metabolic pathways*ko01240 Biosynthesis of cofactors	Coenzyme transport and metabolism	COG0303	0.268535	0.000261521	0.527336	-29.4914	1752.12	0.00619573	100
K11616	maeN	malate:Na+ symporter	ko02020 Two-component system	Energy production and conversion	COG3493	0.223073	6.83624e-05	0.45989	-19.134	1740.49	0.000322416	80.5014
K09710	ybeB	ribosome-associated protein	Null	Translation, ribosomal structure and biogenesis	COG0799	0.32414	0.00094323	0.600736	-43.937	1706.79	0.0335989	100
K23004	lgaB	L-galactono-1,5-lactonase [EC:3.1.1.-]	ko00053 Ascorbate and aldarate metabolism_x000D_ ko01100 Metabolic pathways	General function prediction only	COG3618	0.221782	0.000242664	0.516148	-22.1401	1706.71	0.005245	100
K16786	ecfA1	energy-coupling factor transport system ATP-binding protein [EC:7.-.-.-]	ko02010 ABC transporters	Inorganic ion transport and metabolism, General function prediction only	COG1122	0.331629	0.000172567	0.625826	-49.0843	1704.76	0.00754622	100
K07979	ytrA	GntR family transcriptional regulator	Null	Transcription	COG1725	0.262669	4.81468e-05	0.52528	-28.7147	1694.98	0.0368057	100
K03605	hyaD, hybD	hydrogenase maturation protease [EC:3.4.23.-]	Null	Energy production and conversion	COG0680	0.30798	0.000154394	0.607102	-42.6289	1693.37	0.000264271	75.2089
K05337	fer	ferredoxin	Null	Energy production and conversion	COG1141	0.248844	6.73941e-05	0.522227	-26.3354	1691.64	0.00879729	100
K19117	csd1, cas8c	CRISPR-associated protein Csd1	Null	Null	Null	0.234698	0.00049608	0.47544	-21.7088	1690.91	0.00311424	99.4429
K18700	flK	fluoroacetyl-CoA thioesterase [EC:3.1.2.29]	Null	General function prediction only	COG5496	0.255813	0.00114112	0.519778	-27.2139	1686.69	0.0187537	100
K17104	E2.5.1.41	phosphoglycerol geranylgeranyltransferase [EC:2.5.1.41]	ko00564 Glycerophospholipid metabolism	Lipid transport and metabolism	COG1646	0.279448	0.0106125	0.532946	-32.2133	1665.67	0.00213758	98.8858
K14092	ehaA	energy-converting hydrogenase A subunit A	Null	Energy production and conversion	COG4042	0.227827	0.00105411	0.475515	-21.1709	1658.1	0.00204542	99.1643
K00059	fabG, OAR1	3-oxoacyl-[acyl-carrier protein] reductase [EC:1.1.1.100]	ko00061 Fatty acid biosynthesis*ko00333 Prodigiosin biosynthesis*ko00780 Biotin metabolism*ko01100 Metabolic pathways*ko01110 Biosynthesis of secondary metabolites*ko01212 Fatty acid metabolism*ko01240 Biosynthesis of cofactors	Lipid transport and metabolism, Secondary metabolites biosynthesis, transport and catabolism, General function prediction only	COG1028	0.318076	0.0183397	0.602675	-43.3667	1638.64	0.0454028	100
K22579	rph	rifampicin phosphotransferase [EC:2.7.9.6]	Null	Carbohydrate transport and metabolism	COG0574	0.376872	0.0311625	0.721795	-64.96	1637.5	0.000568575	88.5794
K22477	argO	N-acetylglutamate synthase [EC:2.3.1.1]	ko00220 Arginine biosynthesis_x000D_ ko01100 Metabolic pathways_x000D_ ko01110 Biosynthesis of secondary metabolites_x000D_ ko01210 2-Oxocarboxylic acid metabolism_x000D_ ko01230 Biosynthesis of amino acids	Translation, ribosomal structure and biogenesis	COG0456	0.285583	7.79275e-05	0.579954	-38.2018	1627.51	0.00796655	100
K15023	acsE	5-methyltetrahydrofolate corrinoid/iron sulfur protein methyltransferase [EC:2.1.1.258]	ko00720 Carbon fixation pathways in prokaryotes*ko01100 Metabolic pathways*ko01120 Microbial metabolism in diverse environments*ko01200 Carbon metabolism	Null	Null	0.27965	4.77777e-05	0.568706	-34.1287	1615.65	0.000341104	85.7939
K00612	nodU	carbamoyltransferase [EC:2.1.3.-]	Null	General function prediction only	COG2192	0.2315	0.000175545	0.463369	-21.0991	1603.14	0.000358453	77.4373
K02036	pstB	phosphate transport system ATP-binding protein [EC:7.3.2.1]	ko02010 ABC transporters	Inorganic ion transport and metabolism	COG1117	0.348035	9.22749e-05	0.71399	-69.1047	1601.14	0.00591307	100
K00962	pnp, PNPT1	polyribonucleotide nucleotidyltransferase [EC:2.7.7.8]	ko03018 RNA degradation	Translation, ribosomal structure and biogenesis	COG1185	0.276551	0.000109739	0.520451	-31.2302	1595.26	0.0151279	100
K09760	rmuC	DNA recombination protein RmuC	Null	Replication, recombination and repair	COG1322	0.368692	0.00799091	0.713254	-68.3607	1593.22	0.0169768	100
K02916	RP-L35, MRPL35, rpmI	large subunit ribosomal protein L35	ko03010 Ribosome	Translation, ribosomal structure and biogenesis	COG0291	0.249067	0.000101939	0.513712	-25.8577	1592.19	0.041518	100
K03216	trmL, cspR	tRNA (cytidine/uridine-2'-O-)-methyltransferase [EC:2.1.1.207]	Null	Translation, ribosomal structure and biogenesis	COG0219	0.2478	0.0243902	0.484258	-24.1033	1591.54	0.0137513	100
K07335	bmpA, bmpB, tmpC	basic membrane protein A and related proteins	ko02010 ABC transporters	Cell wall/membrane/envelope biogenesis	COG1744	0.250568	0.00014906	0.534559	-26.7877	1585.05	0.0111289	100
K00350	nqrE	Na+-transporting NADH:ubiquinone oxidoreductase subunit E [EC:7.2.1.1]	Null	Energy production and conversion	COG2209	0.32608	0.039861	0.624245	-44.1147	1583.26	0.0152973	100
K01005	tagT_U_V	polyisoprenyl-teichoic acid--peptidoglycan teichoic acid transferase [EC:2.7.8.-]	Null	Cell wall/membrane/envelope biogenesis	COG1316	0.2508	0.0110474	0.491749	-24.6701	1582.83	0.0248806	100
K20534	gtrB, csbB	polyisoprenyl-phosphate glycosyltransferase [EC:2.4.-.-]	Null	Cell wall/membrane/envelope biogenesis	COG0463	0.33283	0.0339918	0.620087	-46.0052	1577.64	0.0278929	100
K01610	E4.1.1.49, pckA	phosphoenolpyruvate carboxykinase (ATP) [EC:4.1.1.49]	ko00010 Glycolysis / Gluconeogenesis*ko00020 Citrate cycle (TCA cycle)*ko00620 Pyruvate metabolism*ko00710 Carbon fixation in photosynthetic organisms*ko01100 Metabolic pathways*ko01110 Biosynthesis of secondary metabolites*ko01120 Microbial metabolism in diverse environments*ko01200 Carbon metabolism	Energy production and conversion	COG1866	0.319703	0.0403903	0.612915	-42.6959	1577.33	0.0119188	100
K18350	vanSC, vanSE, vanSG	two-component system, OmpR family, sensor histidine kinase VanS [EC:2.7.13.3]	ko01502 Vancomycin resistance*ko02020 Two-component system	Signal transduction mechanisms	COG0642	0.280675	4.77598e-05	0.544365	-33.0693	1575.17	0.00178984	100
K01281	pepX	X-Pro dipeptidyl-peptidase [EC:3.4.14.11]	Null	Null	Null	0.238486	4.01159e-05	0.451985	-21.8428	1572.85	0.000622458	92.2006
K03775	slyD	FKBP-type peptidyl-prolyl cis-trans isomerase SlyD [EC:5.2.1.8]	Null	Posttranslational modification, protein turnover, chaperones	COG1047	0.343004	0.000685344	0.634084	-52.0494	1567.86	0.00623836	100
K01119	cpdB	2',3'-cyclic-nucleotide 2'-phosphodiesterase / 3'-nucleotidase [EC:3.1.4.16 3.1.3.6]	ko00230 Purine metabolism*ko00240 Pyrimidine metabolism*ko01100 Metabolic pathways	Nucleotide transport and metabolism, Defense mechanisms	COG0737	0.310641	0.0222236	0.614396	-40.4916	1553.29	0.00887486	100
K02217	ftnA, ftn	ferritin [EC:1.16.3.2]	Null	Inorganic ion transport and metabolism	COG1528	0.273966	0.0101036	0.565717	-31.9451	1549.28	0.00640956	100
K17828	pyrDI	dihydroorotate dehydrogenase (NAD+) catalytic subunit [EC:1.3.1.14]	ko00240 Pyrimidine metabolism*ko01100 Metabolic pathways*ko01240 Biosynthesis of cofactors	Null	Catalysis of the reaction: (S)-dihydroorotate + NAD(+) = H(+) + NADH + orotate.	0.307672	0.000136243	0.595465	-41.6846	1539.15	0.0249107	100
K18853	dmrX	dihydromethanopterin reductase (acceptor) [EC:1.5.99.15]	ko00790 Folate biosynthesis*ko01240 Biosynthesis of cofactors	Energy production and conversion	COG1036	0.223895	5.01745e-05	0.490927	-20.8109	1538.66	0.00202711	99.1643
K07030	K07030	uncharacterized protein	Null	General function prediction only	COG1461	0.304384	0.0383447	0.580552	-37.624	1526.54	0.0243155	100
K02019	modE	molybdate transport system regulatory protein	Null	Transcription	COG2005	0.341836	0.0518245	0.63194	-49.8981	1523.12	0.00512438	100
K02279	cpaB, rcpC	pilus assembly protein CpaB	Null	Intracellular trafficking, secretion, and vesicular transport, Extracellular structures	COG3745	0.242531	0.000515538	0.482607	-23.4348	1498.42	0.00331542	100
K02897	RP-L25, rplY	large subunit ribosomal protein L25	ko03010 Ribosome	Translation, ribosomal structure and biogenesis	COG1825	0.261031	0.020098	0.493278	-26.3406	1493.21	0.0200188	100
K06934	K06934	uncharacterized protein	Null	General function prediction only	COG1661	0.283381	0.0120175	0.549039	-33.378	1463.65	0.0136293	100
K02379	fdhD	FdhD protein	Null	Energy production and conversion	COG1526	0.315148	0.0312878	0.586043	-41.2532	1463.55	0.00361268	99.7214
K02460	gspK	general secretion pathway protein K	ko03070 Bacterial secretion system*ko05111 Biofilm formation - Vibrio cholerae	Intracellular trafficking, secretion, and vesicular transport	COG3156	0.269471	0.00129513	0.532498	-30.0762	1448.54	0.00236889	97.7716
K23351	gcdC, mmdC	glutaconyl-CoA/methylmalonyl-CoA decarboxylase subunit gamma	ko00362 Benzoate degradation_x000D_ ko00650 Butanoate metabolism_x000D_ ko01120 Microbial metabolism in diverse environments	Coenzyme transport and metabolism, Lipid transport and metabolism	COG0511	0.250219	0.000626204	0.482835	-24.3497	1436.91	0.0229539	100
K07570	GSP13	general stress protein 13	Null	General function prediction only	COG1098	0.222282	0.000164739	0.493143	-20.8348	1434.33	0.00070618	96.1003
K16870	wbbL	N-acetylglucosaminyl-diphospho-decaprenol L-rhamnosyltransferase [EC:2.4.1.289]	ko00572 Arabinogalactan biosynthesis - Mycobacterium*ko01100 Metabolic pathways	Carbohydrate transport and metabolism	COG1216	0.30911	0.00159683	0.600875	-43.2102	1419.76	0.0139038	100
K09787	K09787	uncharacterized protein	Null	Transcription	COG2739	0.256444	0.000347923	0.494335	-26.5857	1416.53	0.0156691	100
K03092	rpoN	RNA polymerase sigma-54 factor	ko02020 Two-component system*ko02040 Flagellar assembly*ko05111 Biofilm formation - Vibrio cholerae	Transcription	COG1508	0.296308	0.0111957	0.57337	-37.267	1414.88	0.0190987	100
K01258	pepT	tripeptide aminopeptidase [EC:3.4.11.4]	Null	Amino acid transport and metabolism	COG2195	0.359899	0.000193917	0.704043	-64.9448	1406.85	0.0239304	100
K14117	ehbH	energy-converting hydrogenase B subunit H	Null	Inorganic ion transport and metabolism	COG2111	0.23868	9.51213e-05	0.486613	-23.1731	1395.96	0.00277591	100
K04094	trmFO, gid	methylenetetrahydrofolate--tRNA-(uracil-5-)-methyltransferase [EC:2.1.1.74]	Null	Translation, ribosomal structure and biogenesis	COG1206	0.243944	7.52076e-05	0.476421	-23.7185	1395.24	0.00595742	100
K03531	ftsZ	cell division protein FtsZ	ko04112 Cell cycle - Caulobacter	Cell cycle control, cell division, chromosome partitioning	COG0206	0.297693	0.0270829	0.571098	-36.2101	1389.93	0.0361511	100
K02528	ksgA	16S rRNA (adenine1518-N6/adenine1519-N6)-dimethyltransferase [EC:2.1.1.182]	Null	Translation, ribosomal structure and biogenesis	COG0030	0.35976	0.0766865	0.668815	-54.5252	1382.17	0.0313678	100
K02315	dnaC	DNA replication protein DnaC	Null	Replication, recombination and repair	COG1484	0.300137	6.56028e-05	0.568803	-37.7663	1378.42	0.0107574	100
K02669	pilT	twitching motility protein PilT	Null	Cell motility, Extracellular structures	COG2805	0.244244	0.000359535	0.491348	-23.6668	1375.93	0.00455328	100
K14260	alaA	alanine-synthesizing transaminase [EC:2.6.1.66 2.6.1.2]	ko00220 Arginine biosynthesis*ko00250 Alanine, aspartate and glutamate metabolism*ko00290 Valine, leucine and isoleucine biosynthesis*ko01100 Metabolic pathways*ko01110 Biosynthesis of secondary metabolites*ko01210 2-Oxocarboxylic acid metabolism*ko01230 Biosynthesis of amino acids	Amino acid transport and metabolism	COG0436	0.319169	0.0586079	0.601633	-40.5649	1369.95	0.00308691	100
K03502	umuC	DNA polymerase V	Null	Replication, recombination and repair	COG0389	0.310513	0.000154171	0.621446	-44.7802	1367.05	0.0286531	100
K02519	infB, MTIF2	translation initiation factor IF-2	Null	Translation, ribosomal structure and biogenesis	COG0532	0.232179	8.20076e-05	0.470706	-21.6581	1363.82	0.0190614	100
K00760	hprT, hpt, HPRT1	hypoxanthine phosphoribosyltransferase [EC:2.4.2.8]	ko00230 Purine metabolism*ko00983 Drug metabolism - other enzymes*ko01100 Metabolic pathways*ko01110 Biosynthesis of secondary metabolites	Nucleotide transport and metabolism	COG0634	0.261576	0.000376118	0.533477	-29.0571	1356.51	0.031377	100
K06024	scpB	segregation and condensation protein B	Null	Transcription	COG1386	0.308214	0.000117972	0.600316	-42.2979	1352.57	0.0134246	100
K07396	K07396	putative protein-disulfide isomerase	Null	Posttranslational modification, protein turnover, chaperones	COG3531	0.22782	0.00027529	0.454406	-19.1595	1346.32	0.000615715	96.1003
K16210	togT, rhiT	oligogalacturonide transporter	Null	Carbohydrate transport and metabolism	COG2211	0.26577	4.47298e-05	0.558154	-31.7162	1345.72	0.000830464	85.7939
K00721	DPM1	dolichol-phosphate mannosyltransferase [EC:2.4.1.83]	ko00510 N-Glycan biosynthesis*ko01100 Metabolic pathways	Cell wall/membrane/envelope biogenesis	COG0463	0.279027	0.020121	0.533737	-30.7256	1328.26	0.0167085	100
K13640	hspR	MerR family transcriptional regulator, heat shock protein HspR	Null	Transcription	COG0789	0.269337	5.35637e-05	0.51306	-29.0379	1322.53	0.000821598	94.7075
K09764	K09764	uncharacterized protein	Null	Function unknown	COG1550	0.308046	0.0461429	0.559148	-38.031	1317.97	0.00468758	100
K02046	cysU	sulfate/thiosulfate transport system permease protein	ko00920 Sulfur metabolism*ko02010 ABC transporters	Inorganic ion transport and metabolism	COG0555	0.269839	0.000110992	0.54375	-31.4015	1317.61	0.00250638	100
K02031	ddpD	peptide/nickel transport system ATP-binding protein	ko02024 Quorum sensing	Amino acid transport and metabolism, Inorganic ion transport and metabolism	COG0444	0.285883	0.000998536	0.587295	-36.2794	1309.81	0.00875536	99.7214
K00201	fwdB, fmdB	formylmethanofuran dehydrogenase subunit B [EC:1.2.7.12]	ko00680 Methane metabolism*ko01100 Metabolic pathways*ko01120 Microbial metabolism in diverse environments*ko01200 Carbon metabolism	Energy production and conversion	COG1029	0.294497	0.000119439	0.575956	-38.5192	1308.25	0.00139558	90.8078
K07213	ATOX1, ATX1, copZ, golB	copper chaperone	ko04978 Mineral absorption	Inorganic ion transport and metabolism	COG2608	0.24687	0.000269895	0.564799	-30.0045	1304.82	0.00132201	99.1643
K18828	mvpA, vapC	tRNA(fMet)-specific endonuclease VapC [EC:3.1.-.-]	Null	General function prediction only	COG1487	0.249678	0.000443885	0.526471	-26.6223	1301.42	0.0113998	100
K01666	mhpE	4-hydroxy 2-oxovalerate aldolase [EC:4.1.3.39]	ko00360 Phenylalanine metabolism*ko00362 Benzoate degradation*ko00621 Dioxin degradation*ko00622 Xylene degradation*ko01100 Metabolic pathways*ko01120 Microbial metabolism in diverse environments*ko01220 Degradation of aromatic compounds	Amino acid transport and metabolism	COG0119	0.284994	6.26627e-05	0.565774	-35.1336	1291.38	0.00500262	100
K07588	argK	LAO/AO transport system kinase [EC:2.7.-.-]	Null	Posttranslational modification, protein turnover, chaperones	COG1703	0.224605	0.00137821	0.472521	-20.4368	1289.64	0.0134103	100
K19304	mepM	murein DD-endopeptidase [EC:3.4.24.-]	Null	Cell wall/membrane/envelope biogenesis	COG0739	0.358448	0.000213098	0.681037	-62.0096	1282.95	0.00559049	100
K02009	cbiN	cobalt/nickel transport protein	ko02010 ABC transporters	Inorganic ion transport and metabolism	COG1930	0.258186	0.000200668	0.519545	-28.0168	1281.73	0.0039403	100
K13819	K13819	NifU-like protein	Null	Posttranslational modification, protein turnover, chaperones	COG0694	0.271804	0.00570124	0.544775	-30.5208	1280.2	0.00198307	98.0501
K06012	gpr	spore protease [EC:3.4.24.78]	Null	Null	Null	0.274269	0.000102895	0.530052	-30.7484	1260.76	0.00465112	99.7214
K18122	cat2, abfT	4-hydroxybutyrate CoA-transferase [EC:2.8.3.-]	ko00650 Butanoate metabolism*ko01100 Metabolic pathways*ko01200 Carbon metabolism	Null	Null	0.230571	0.000121962	0.441128	-20.2129	1260.63	0.00503976	100
K02081	agaR	DeoR family transcriptional regulator, aga operon transcriptional repressor	Null	Transcription, Carbohydrate transport and metabolism	COG1349	0.239546	0.000468471	0.499732	-23.8948	1259.84	0.00117731	98.3287
K00265	gltB	glutamate synthase (NADPH) large chain [EC:1.4.1.13]	ko00250 Alanine, aspartate and glutamate metabolism*ko00910 Nitrogen metabolism*ko01100 Metabolic pathways*ko01110 Biosynthesis of secondary metabolites*ko01120 Microbial metabolism in diverse environments*ko01230 Biosynthesis of amino acids	Amino acid transport and metabolism	COG0067	0.285333	0.0305502	0.553495	-33.6671	1258.94	0.0108987	100
K00648	fabH	3-oxoacyl-[acyl-carrier-protein] synthase III [EC:2.3.1.180]	ko00061 Fatty acid biosynthesis*ko01100 Metabolic pathways*ko01212 Fatty acid metabolism	Lipid transport and metabolism	COG0332	0.277722	0.000257912	0.535923	-31.0344	1256.8	0.0283669	100
K02337	dnaE	DNA polymerase III subunit alpha [EC:2.7.7.7]	ko03030 DNA replication*ko03430 Mismatch repair*ko03440 Homologous recombination	Replication, recombination and repair	COG0587	0.303579	0.00930058	0.57678	-39.1047	1238	0.0196965	100
K15771	ganP	arabinogalactan oligomer / maltooligosaccharide transport system permease protein	ko02010 ABC transporters	Carbohydrate transport and metabolism	COG1175	0.266432	0.0289327	0.515282	-28.2816	1236.51	0.00543382	100
K03338	iolC	5-dehydro-2-deoxygluconokinase [EC:2.7.1.92]	ko00562 Inositol phosphate metabolism*ko01100 Metabolic pathways*ko01120 Microbial metabolism in diverse environments	Carbohydrate transport and metabolism	COG0524	0.263844	0.000360237	0.514193	-29.3757	1233.79	0.000314187	82.4513
K06904	K06904	uncharacterized protein	Null	Mobilome: prophages, transposons	COG3740	0.237041	0.000490527	0.477406	-22.4871	1231.4	0.0162079	100
K02904	RP-L29, rpmC	large subunit ribosomal protein L29	ko03010 Ribosome	Translation, ribosomal structure and biogenesis	COG0255	0.283908	0.0278331	0.564309	-32.3256	1229.58	0.0387386	100
K06208	aroH	chorismate mutase [EC:5.4.99.5]	ko00400 Phenylalanine, tyrosine and tryptophan biosynthesis*ko01100 Metabolic pathways*ko01110 Biosynthesis of secondary metabolites*ko01230 Biosynthesis of amino acids	Amino acid transport and metabolism	COG4401	0.261714	0.000164443	0.529264	-29.2123	1229.52	0.000515992	88.3008
K12189	VPS25, EAP20	ESCRT-II complex subunit VPS25	ko04144 Endocytosis	Null	Null	0.220123	0.000369432	0.457741	-19.5404	1207.95	0.000832744	71.5877
K07504	K07504	predicted type IV restriction endonuclease	Null	Defense mechanisms	COG2810	0.273216	0.00022497	0.540974	-30.5666	1207.83	0.000807423	88.5794
K11754	folC	dihydrofolate synthase / folylpolyglutamate synthase [EC:6.3.2.12 6.3.2.17]	ko00790 Folate biosynthesis*ko01100 Metabolic pathways*ko01240 Biosynthesis of cofactors	Coenzyme transport and metabolism	COG0285	0.242658	6.22368e-05	0.482149	-23.4449	1202.63	0.0249904	100
K01473	hyuA	N-methylhydantoinase A [EC:3.5.2.14]	ko00330 Arginine and proline metabolism*ko01100 Metabolic pathways	Amino acid transport and metabolism, Secondary metabolites biosynthesis, transport and catabolism	COG0145	0.259896	0.019903	0.506492	-27.3797	1192.28	0.000306425	71.8663
K01809	manA, MPI	mannose-6-phosphate isomerase [EC:5.3.1.8]	ko00051 Fructose and mannose metabolism*ko00520 Amino sugar and nucleotide sugar metabolism*ko00541 O-Antigen nucleotide sugar biosynthesis*ko01100 Metabolic pathways*ko01110 Biosynthesis of secondary metabolites*ko01240 Biosynthesis of cofactors	Carbohydrate transport and metabolism	COG1482	0.234728	0.000477537	0.470059	-21.497	1183.23	0.0266535	100
K03442	mscS	small conductance mechanosensitive channel	Null	Cell wall/membrane/envelope biogenesis	COG0668	0.327284	0.0392138	0.599218	-43.5984	1180.93	0.0153168	100
K07248	aldA	lactaldehyde dehydrogenase / glycolaldehyde dehydrogenase [EC:1.2.1.22 1.2.1.21]	ko00620 Pyruvate metabolism*ko00630 Glyoxylate and dicarboxylate metabolism*ko01100 Metabolic pathways*ko01120 Microbial metabolism in diverse environments	Energy production and conversion	COG1012	0.271584	0.00138655	0.573483	-32.2469	1178.86	0.00280374	100
K15066	ligM	vanillate/3-O-methylgallate O-demethylase [EC:2.1.1.341]	ko00627 Aminobenzoate degradation*ko01120 Microbial metabolism in diverse environments	Amino acid transport and metabolism	COG0404	0.249022	0.000424394	0.491768	-24.4946	1178.36	0.000232182	71.5877
K06351	kipI	inhibitor of KinA	Null	Amino acid transport and metabolism	COG2049	0.267451	9.999e-05	0.558637	-33.2493	1172.52	0.00175529	99.7214
K07727	K07727	putative transcriptional regulator	Null	Transcription	COG3655	0.22256	0.000125538	0.443027	-19.0999	1172.09	0.0497406	100
K21023	mucR	diguanylate cyclase [EC:2.7.7.65]	ko02025 Biofilm formation - Pseudomonas aeruginosa	Signal transduction mechanisms	COG2199	0.273124	0.0116981	0.533126	-29.8839	1164.89	0.0214288	100
K01873	VARS, valS	valyl-tRNA synthetase [EC:6.1.1.9]	ko00970 Aminoacyl-tRNA biosynthesis	Translation, ribosomal structure and biogenesis	COG0525	0.293263	9.52741e-05	0.577824	-37.9511	1161.51	0.0174738	100
K02626	pdaD	arginine decarboxylase [EC:4.1.1.19]	ko00330 Arginine and proline metabolism*ko01100 Metabolic pathways	Amino acid transport and metabolism	COG1945	0.255697	0.000674717	0.517026	-27.2409	1144.85	0.00235806	100
K07148	K07148	uncharacterized protein	Null	Function unknown	COG2311	0.300671	0.0207649	0.609417	-39.5509	1143.7	0.00602803	99.7214
K06406	spoVAD	stage V sporulation protein AD	Null	Null	Null	0.276418	0.000340338	0.541015	-31.762	1143.22	0.0037052	99.7214
K00728	POMT, pmt	dolichyl-phosphate-mannose-protein mannosyltransferase [EC:2.4.1.109]	ko00514 Other types of O-glycan biosynthesis*ko00515 Mannose type O-glycan biosynthesis*ko01100 Metabolic pathways	Posttranslational modification, protein turnover, chaperones	COG1928	0.285286	0.00720809	0.547192	-32.1392	1138.27	0.00170572	98.6072
K10212	K10212, crtO	glycosyl-4,4'-diaponeurosporenoate acyltransferase [EC:2.3.1.-]	ko00906 Carotenoid biosynthesis	Null	Null	0.228913	0.000369231	0.453562	-20.709	1136.59	0.00161551	99.4429
K04085	tusA, sirA	tRNA 2-thiouridine synthesizing protein A [EC:2.8.1.-]	ko04122 Sulfur relay system	Posttranslational modification, protein turnover, chaperones	COG0425	0.359107	0.0260981	0.676162	-57.2167	1136.17	0.0126209	100
K01118	acpD, azoR	FMN-dependent NADH-azoreductase [EC:1.7.1.17]	Null	Energy production and conversion	COG1182	0.240281	0.000213665	0.472481	-22.9861	1135.87	0.00550616	100
K00817	hisC	histidinol-phosphate aminotransferase [EC:2.6.1.9]	ko00340 Histidine metabolism*ko00350 Tyrosine metabolism*ko00360 Phenylalanine metabolism*ko00400 Phenylalanine, tyrosine and tryptophan biosynthesis*ko00401 Novobiocin biosynthesis*ko00960 Tropane, piperidine and pyridine alkaloid biosynthesis*ko01100 Metabolic pathways*ko01110 Biosynthesis of secondary metabolites*ko01230 Biosynthesis of amino acids	Amino acid transport and metabolism	COG0079	0.31567	6.82277e-05	0.661789	-52.9272	1135.62	0.022785	100
K06603	flaG	flagellar protein FlaG	Null	General function prediction only	COG1334	0.283426	0.000309358	0.53853	-32.6935	1125.09	0.00212197	98.3287
K01061	E3.1.1.45	carboxymethylenebutenolidase [EC:3.1.1.45]	ko00361 Chlorocyclohexane and chlorobenzene degradation*ko00364 Fluorobenzoate degradation*ko00623 Toluene degradation*ko01100 Metabolic pathways*ko01120 Microbial metabolism in diverse environments	Secondary metabolites biosynthesis, transport and catabolism	COG0412	0.245066	8.97259e-05	0.489348	-24.7854	1124.11	0.000294463	77.1588
K07473	dinJ	DNA-damage-inducible protein J	Null	Defense mechanisms	COG3077	0.301184	0.000294992	0.616879	-43.1094	1110.7	0.0561819	100
K08989	K08989	putative membrane protein	Null	Function unknown	COG3766	0.279223	0.000179953	0.578802	-35.6423	1109.4	0.00145348	80.2228
K22300	dicA	HTH-type transcriptional regulator, cell division transcriptional repressor	Null	Transcription	COG1396	0.263365	0.0215172	0.526516	-28.3469	1107.42	0.00666779	100
K02420	fliQ	flagellar biosynthesis protein FliQ	ko02040 Flagellar assembly	Cell motility	COG1987	0.282286	0.0338983	0.54073	-31.0769	1096.54	0.00256511	99.7214
K01322	PREP	prolyl oligopeptidase [EC:3.4.21.26]	ko04614 Renin-angiotensin system	Amino acid transport and metabolism	COG1505	0.28026	0.000598824	0.56344	-33.5188	1093.34	0.00555076	100
K01515	nudF	ADP-ribose pyrophosphatase [EC:3.6.1.13]	ko00230 Purine metabolism*ko01100 Metabolic pathways	Defense mechanisms	COG0494	0.356266	0.0191745	0.684775	-58.9579	1092.24	0.0189725	100
K07114	yfbK	Ca-activated chloride channel homolog	Null	General function prediction only	COG2304	0.264171	0.00151176	0.508772	-28.107	1091.75	0.0368216	100
K03655	recG	ATP-dependent DNA helicase RecG [EC:3.6.4.12]	ko03440 Homologous recombination	Replication, recombination and repair	COG1200	0.280278	7.97858e-05	0.533265	-32.7119	1083.75	0.0230804	100
K00075	murB	UDP-N-acetylmuramate dehydrogenase [EC:1.3.1.98]	ko00520 Amino sugar and nucleotide sugar metabolism*ko00550 Peptidoglycan biosynthesis*ko01100 Metabolic pathways	Cell wall/membrane/envelope biogenesis	COG0812	0.320098	0.000198864	0.597789	-43.0947	1083.09	0.0306434	100
K02965	RP-S19, rpsS	small subunit ribosomal protein S19	ko03010 Ribosome	Translation, ribosomal structure and biogenesis	COG0185	0.255277	0.000157346	0.504683	-26.1618	1077.38	0.0465757	100
K03705	hrcA	heat-inducible transcriptional repressor	Null	Transcription	COG1420	0.237321	8.85517e-05	0.493385	-23.1605	1074.3	0.0109729	100
K22927	gdpP	cyclic-di-AMP phosphodiesterase [EC:3.1.4.59]	Null	Signal transduction mechanisms	COG3887	0.242248	0.000220443	0.491383	-23.8194	1069.08	0.00784663	100
K09824	virK	uncharacterized protein	Null	Function unknown	COG2990	0.231608	6.44966e-05	0.477135	-21.4936	1062.64	0.0020408	95.8217
K05807	bamD	outer membrane protein assembly factor BamD	Null	Cell wall/membrane/envelope biogenesis	COG4105	0.268388	0.00317572	0.510208	-28.4919	1057.98	0.0182277	100
K07022	K07022	uncharacterized protein	Null	General function prediction only	COG2248	0.223248	0.00148565	0.47827	-20.1291	1056.54	0.000639776	95.8217
K06958	rapZ	RNase adapter protein RapZ	Null	Signal transduction mechanisms	COG1660	0.2526	5.0925e-05	0.496442	-26.2585	1055.15	0.0129059	100
K02963	RP-S18, MRPS18, rpsR	small subunit ribosomal protein S18	ko03010 Ribosome	Translation, ribosomal structure and biogenesis	COG0238	0.232846	0.000190074	0.46654	-21.2556	1053.13	0.0407939	100
K03639	moaA, CNX2	GTP 3',8-cyclase [EC:4.1.99.22]	ko00790 Folate biosynthesis*ko01100 Metabolic pathways*ko01240 Biosynthesis of cofactors*ko04122 Sulfur relay system	Coenzyme transport and metabolism	COG2896	0.311539	0.0385933	0.599963	-39.5036	1047.15	0.00627793	100
K09155	K09155	uncharacterized protein	Null	Function unknown	COG2461	0.266848	5.35775e-05	0.559931	-32.7449	1032.82	0.00345308	91.922
K00683	QPCT	glutaminyl-peptide cyclotransferase [EC:2.3.2.5]	Null	Posttranslational modification, protein turnover, chaperones, Amino acid transport and metabolism	COG2234	0.243522	0.00115494	0.489057	-24.1623	1028.84	0.0152653	100
K01495	GCH1, folE	GTP cyclohydrolase IA [EC:3.5.4.16]	ko00790 Folate biosynthesis*ko01100 Metabolic pathways*ko01240 Biosynthesis of cofactors	Coenzyme transport and metabolism	COG0302	0.231666	0.00581199	0.453102	-20.4511	1027.17	0.0259551	100
K02793	manXa	mannose PTS system EIIA component [EC:2.7.1.191]	ko00051 Fructose and mannose metabolism*ko00520 Amino sugar and nucleotide sugar metabolism*ko01100 Metabolic pathways*ko02060 Phosphotransferase system (PTS)	Carbohydrate transport and metabolism	COG2893	0.266927	0.000184574	0.538131	-29.4195	1026.48	0.000405206	89.1365
K19158	yoeB	toxin YoeB [EC:3.1.-.-]	Null	Defense mechanisms	COG4115	0.366798	0.00230376	0.756795	-81.116	1009.6	0.0253497	100
K01906	bioW	6-carboxyhexanoate--CoA ligase [EC:6.2.1.14]	ko00780 Biotin metabolism*ko01100 Metabolic pathways*ko01240 Biosynthesis of cofactors	Coenzyme transport and metabolism	COG1424	0.27273	8.50598e-05	0.577499	-33.9568	1009.05	0.00362649	99.7214
K06042	cobH-cbiC	precorrin-8X/cobalt-precorrin-8 methylmutase [EC:5.4.99.61 5.4.99.60]	ko00860 Porphyrin and chlorophyll metabolism*ko01100 Metabolic pathways*ko01240 Biosynthesis of cofactors	Coenzyme transport and metabolism	COG2082	0.2755	5.72525e-05	0.543374	-31.7893	1001.83	0.00728258	100
K21898	orr	ornithine racemase [EC:5.1.1.12]	ko00472 D-Arginine and D-ornithine metabolism_x000D_ ko00997 Biosynthesis of various secondary metabolites - part 3_x000D_ ko01100 Metabolic pathways_x000D_ ko01110 Biosynthesis of secondary metabolites	Null	Catalysis of the reaction: L-ornithine = D-ornithine.	0.29654	0.000120418	0.562853	-37.0119	998.774	0.00087299	91.922
K14118	ehbI	energy-converting hydrogenase B subunit I	Null	Inorganic ion transport and metabolism	COG2111	0.358218	0.0330637	0.68574	-59.6391	982.582	0.00239742	100
K01926	rex	redox-sensing transcriptional repressor	Null	Transcription	COG2344	0.220089	3.18624e-05	0.461076	-19.5192	981.655	0.0126391	100
K18814	ictB	putative inorganic carbon (hco3(-)) transporter	Null	Cell wall/membrane/envelope biogenesis	COG3307	0.232824	0.000125569	0.518607	-24.0376	976.775	0.00159777	98.6072
K06965	PELO, DOM34, pelA	protein pelota	ko03015 mRNA surveillance pathway	Translation, ribosomal structure and biogenesis	COG1537	0.256193	0.00652259	0.509713	-27.3163	971.477	0.00213731	99.7214
K02970	RP-S21, MRPS21, rpsU	small subunit ribosomal protein S21	ko03010 Ribosome	Translation, ribosomal structure and biogenesis	COG0828	0.225771	0.000446955	0.445397	-20.0352	968.791	0.0420331	100
K00615	E2.2.1.1, tktA, tktB	transketolase [EC:2.2.1.1]	ko00030 Pentose phosphate pathway*ko00710 Carbon fixation in photosynthetic organisms*ko01051 Biosynthesis of ansamycins*ko01100 Metabolic pathways*ko01110 Biosynthesis of secondary metabolites*ko01120 Microbial metabolism in diverse environments*ko01200 Carbon metabolism*ko01230 Biosynthesis of amino acids	Carbohydrate transport and metabolism	COG0021	0.29347	8.04575e-05	0.543669	-35.3883	965.771	0.0391844	100
K01139	spoT	GTP diphosphokinase / guanosine-3',5'-bis(diphosphate) 3'-diphosphatase [EC:2.7.6.5 3.1.7.2]	ko00230 Purine metabolism*ko01100 Metabolic pathways	Signal transduction mechanisms, Transcription	COG0317	0.343163	5.5944e-05	0.64721	-53.7921	965.485	0.00818411	100
K03616	rnfB	Na+-translocating ferredoxin:NAD+ oxidoreductase subunit B [EC:7.2.1.2]	Null	Energy production and conversion	COG2878	0.295541	0.000935399	0.586236	-38.4556	965.198	0.0226844	100
K07568	queA	S-adenosylmethionine:tRNA ribosyltransferase-isomerase [EC:2.4.99.17]	Null	Translation, ribosomal structure and biogenesis	COG0809	0.286273	0.0141464	0.55758	-33.9938	964.024	0.0425459	100
K03045	rpoB2	DNA-directed RNA polymerase subunit B" [EC:2.7.7.6]	ko03020 RNA polymerase	Transcription	COG0085	0.234331	0.00247677	0.468912	-21.2649	963.49	0.000790481	81.0585
K01728	pel	pectate lyase [EC:4.2.2.2]	ko00040 Pentose and glucuronate interconversions*ko01100 Metabolic pathways*ko02024 Quorum sensing	Null	Catalysis of the reaction: a pectate = a pectate + a pectate oligosaccharide with 4-(4-deoxy-alpha-D-galact-4-enuronosyl)-D-galacturonate end. This reaction is the eliminative cleavage of pectate to give oligosaccharides with 4-deoxy-alpha-D-gluc-4-enuronosyl groups at their non-reducing ends.	0.290827	0.00779846	0.581693	-36.7182	961.602	0.00899347	100
K03615	rnfC	Na+-translocating ferredoxin:NAD+ oxidoreductase subunit C [EC:7.2.1.2]	Null	Energy production and conversion	COG1726	0.249207	5.7699e-05	0.506855	-25.7298	960.248	0.0217893	100
K03579	hrpB	ATP-dependent helicase HrpB [EC:3.6.4.13]	Null	Translation, ribosomal structure and biogenesis	COG1643	0.248985	6.30236e-05	0.520161	-26.7928	959.57	0.00185133	95.2646
K07386	pepO	putative endopeptidase [EC:3.4.24.-]	Null	Posttranslational modification, protein turnover, chaperones	COG3590	0.265733	0.00947826	0.534114	-28.877	955.446	0.0181505	100
K00241	sdhC, frdC	succinate dehydrogenase / fumarate reductase, cytochrome b subunit	ko00020 Citrate cycle (TCA cycle)*ko00190 Oxidative phosphorylation*ko00650 Butanoate metabolism*ko00720 Carbon fixation pathways in prokaryotes*ko01100 Metabolic pathways*ko01110 Biosynthesis of secondary metabolites*ko01120 Microbial metabolism in diverse environments*ko01200 Carbon metabolism	Energy production and conversion	COG2009	0.276753	0.0126565	0.533572	-31.169	948.782	0.0155075	100
K03975	dedA	membrane-associated protein	Null	Function unknown	COG0586	0.286395	0.0484021	0.513871	-32.1628	948.764	0.0199651	100
K09117	K09117	uncharacterized protein	Null	Function unknown	COG1610	0.223127	9.48545e-05	0.460534	-19.9758	947.783	0.0160363	100
K18928	lldE	L-lactate dehydrogenase complex protein LldE	Null	Energy production and conversion	COG2048	0.290182	0.00148964	0.572628	-36.2308	947.367	0.0105907	100
K04027	eutM	ethanolamine utilization protein EutM	Null	Secondary metabolites biosynthesis, transport and catabolism, Energy production and conversion	COG4577	0.265083	0.00160722	0.554561	-31.0874	947.062	0.00190287	99.1643
K03046	rpoC	DNA-directed RNA polymerase subunit beta' [EC:2.7.7.6]	ko03020 RNA polymerase	Transcription	COG0086	0.29424	7.24852e-05	0.569189	-38.1749	940.643	0.0143252	100
K09769	ymdB	2',3'-cyclic-nucleotide 2'-phosphodiesterase [EC:3.1.4.16]	ko00230 Purine metabolism*ko00240 Pyrimidine metabolism*ko01100 Metabolic pathways	General function prediction only	COG1692	0.227382	8.79399e-05	0.448133	-20.1935	940.444	0.00669934	100
K18682	rny	ribonucrease Y [EC:3.1.-.-]	ko03018 RNA degradation	Translation, ribosomal structure and biogenesis, General function prediction only	COG1418	0.258539	9.69793e-05	0.565724	-31.9767	939.084	0.0207815	100
K03771	surA	peptidyl-prolyl cis-trans isomerase SurA [EC:5.2.1.8]	Null	Posttranslational modification, protein turnover, chaperones	COG0760	0.240272	0.000467357	0.475763	-22.6686	937.59	0.0203695	100
K01009	E2.7.7.103	L-glutamine-phosphate cytidylyltransferase [EC:2.7.7.103]	Null	Lipid transport and metabolism	COG1213	0.321774	0.0151221	0.612019	-45.003	932.374	0.0170865	100
K04744	lptD, imp, ostA	LPS-assembly protein	Null	Cell wall/membrane/envelope biogenesis	COG1452	0.334961	0.017588	0.647814	-52.8333	926.839	0.0136509	100
K02483	K02483	two-component system, OmpR family, response regulator	Null	Signal transduction mechanisms, Transcription	COG0745	0.231764	2.35114e-05	0.502568	-23.3628	925.192	0.0336658	100
K07646	kdpD	two-component system, OmpR family, sensor histidine kinase KdpD [EC:2.7.13.3]	ko02020 Two-component system	Signal transduction mechanisms	COG2205	0.221919	0.000119203	0.458407	-19.5913	923.865	0.00273233	98.8858
K07126	K07126	uncharacterized protein	Null	Signal transduction mechanisms	COG0790	0.256209	0.000195874	0.51961	-26.9697	921.274	0.140656	100
K06901	pbuG, azgA, ghxP, ghxQ, adeQ	adenine/guanine/hypoxanthine permease	Null	Nucleotide transport and metabolism	COG2252	0.237848	0.000389634	0.490141	-22.9815	918.449	0.0205863	100
K02493	hemK, prmC, HEMK	release factor glutamine methyltransferase [EC:2.1.1.297]	Null	Translation, ribosomal structure and biogenesis	COG2890	0.315146	0.000442922	0.638035	-46.6297	916.184	0.025917	100
K20529	trbD	type IV secretion system protein TrbD	ko02024 Quorum sensing	Intracellular trafficking, secretion, and vesicular transport	COG5268	0.298178	0.00947319	0.573047	-37.1486	902.978	0.00135936	81.337
K00957	cysD	sulfate adenylyltransferase subunit 2 [EC:2.7.7.4]	ko00230 Purine metabolism*ko00261 Monobactam biosynthesis*ko00450 Selenocompound metabolism*ko00920 Sulfur metabolism*ko01100 Metabolic pathways*ko01110 Biosynthesis of secondary metabolites*ko01120 Microbial metabolism in diverse environments	Amino acid transport and metabolism, Coenzyme transport and metabolism	COG0175	0.308747	8.75846e-05	0.614236	-44.0594	901.765	0.00395908	100
K15772	ganQ	arabinogalactan oligomer / maltooligosaccharide transport system permease protein	ko02010 ABC transporters	Carbohydrate transport and metabolism	COG3833	0.259753	0.0117517	0.498631	-27.0477	900.23	0.00682905	100
K00620	argJ	glutamate N-acetyltransferase / amino-acid N-acetyltransferase [EC:2.3.1.35 2.3.1.1]	ko00220 Arginine biosynthesis*ko01100 Metabolic pathways*ko01110 Biosynthesis of secondary metabolites*ko01210 2-Oxocarboxylic acid metabolism*ko01230 Biosynthesis of amino acids	Amino acid transport and metabolism	COG1364	0.283826	0.000557682	0.587749	-37.1069	893.96	0.00988446	100
K00287	DHFR, folA	dihydrofolate reductase [EC:1.5.1.3]	ko00670 One carbon pool by folate*ko00790 Folate biosynthesis*ko01100 Metabolic pathways*ko01240 Biosynthesis of cofactors*ko01523 Antifolate resistance	Coenzyme transport and metabolism	COG0262	0.272815	0.000238932	0.529709	-31.1982	892.18	0.0290723	100
K20488	nisR, spaR	two-component system, OmpR family, lantibiotic biosynthesis response regulator NisR/SpaR	ko02020 Two-component system*ko02024 Quorum sensing	Signal transduction mechanisms, Transcription	COG0745	0.237343	6.3548e-05	0.47245	-22.0319	891.788	0.000343114	69.9164
K00432	gpx, btuE, bsaA	glutathione peroxidase [EC:1.11.1.9]	ko00480 Glutathione metabolism*ko00590 Arachidonic acid metabolism*ko01100 Metabolic pathways*ko04918 Thyroid hormone synthesis*ko05014 Amyotrophic lateral sclerosis*ko05016 Huntington disease*ko05022 Pathways of neurodegeneration - multiple diseases	Defense mechanisms, Lipid transport and metabolism	COG0386	0.261973	0.00173226	0.530604	-28.8696	891.486	0.0505211	100
K02047	cysW	sulfate/thiosulfate transport system permease protein	ko00920 Sulfur metabolism*ko02010 ABC transporters	Inorganic ion transport and metabolism	COG4208	0.269876	0.000248583	0.537515	-30.6355	890.708	0.00233616	100
K03427	hsdM	type I restriction enzyme M protein [EC:2.1.1.72]	Null	Defense mechanisms	COG0286	0.381911	0.052831	0.696847	-65.8483	888.653	0.0538023	100
K06113	abnA	arabinan endo-1,5-alpha-L-arabinosidase [EC:3.2.1.99]	Null	Carbohydrate transport and metabolism	COG3507	0.247901	0.000171843	0.502262	-25.5581	888.208	0.0209855	100
K07307	dmsB	anaerobic dimethyl sulfoxide reductase subunit B	ko00920 Sulfur metabolism*ko01100 Metabolic pathways	Energy production and conversion	COG0437	0.316692	0.023811	0.601782	-42.2254	887.416	0.000773636	93.5933
K03658	helD	DNA helicase IV [EC:3.6.4.12]	Null	Replication, recombination and repair	COG0210	0.267793	0.000146446	0.515908	-28.8385	872.314	0.00447358	100
K02020	modA	molybdate transport system substrate-binding protein	ko02010 ABC transporters	Inorganic ion transport and metabolism	COG0725	0.253287	8.29127e-05	0.492159	-25.6257	872.284	0.00499378	100
K03596	lepA	GTP-binding protein LepA	ko05134 Legionellosis	Translation, ribosomal structure and biogenesis	COG0481	0.224348	5.42731e-05	0.490164	-20.8831	869.426	0.0216577	100
K01759	GLO1, gloA	lactoylglutathione lyase [EC:4.4.1.5]	ko00620 Pyruvate metabolism*ko01100 Metabolic pathways	Secondary metabolites biosynthesis, transport and catabolism	COG0346	0.253633	0.000287683	0.532255	-27.9437	866.388	0.00589684	100
K19824	fprB	rubrerythrin	Null	Energy production and conversion	COG1592	0.265121	0.00132168	0.517376	-28.7185	864.23	0.0286468	100
K22719	envC	murein hydrolase activator	Null	Cell cycle control, cell division, chromosome partitioning	COG4942	0.240914	0.0020476	0.473684	-22.8608	860.481	0.0214078	100
K03057	tfs	transcription factor S	Null	Transcription	COG1594	0.234172	0.000154289	0.485082	-22.1347	856.373	0.00447173	100
K19165	phd	antitoxin Phd	Null	Defense mechanisms	COG2161	0.413671	0.0112096	0.808565	-106.494	852.904	0.00065446	94.9861
K03976	ybaK, ebsC	Cys-tRNA(Pro)/Cys-tRNA(Cys) deacylase [EC:3.1.1.-]	Null	Translation, ribosomal structure and biogenesis	COG2606	0.27819	0.000230581	0.54567	-32.7909	851.065	0.016186	100
K01780	cntK	histidine racemase [EC:5.1.1.24]	Null	Amino acid transport and metabolism	COG0253	0.265474	0.0116411	0.51094	-27.8153	850.544	0.00271305	100
K00400	K00400	methyl coenzyme M reductase system, component A2	ko00680 Methane metabolism*ko01100 Metabolic pathways*ko01120 Microbial metabolism in diverse environments	Posttranslational modification, protein turnover, chaperones	COG1123	0.238573	0.00179317	0.503596	-24.0247	849.358	0.00244252	98.3287
K03699	tlyC	putative hemolysin	Null	General function prediction only	COG1253	0.255849	0.000103904	0.538449	-28.9711	847.891	0.0409053	100
K13730	inlA	internalin A	ko05100 Bacterial invasion of epithelial cells	Null	Null	0.227948	0.005613	0.448556	-20.1984	846.735	0.00243441	97.493
K03286	TC.OOP	OmpA-OmpF porin, OOP family	Null	Cell wall/membrane/envelope biogenesis	COG2885	0.249248	0.000438276	0.53008	-27.1053	846.156	0.0275749	100
K07254	atrm56	tRNA (cytidine56-2'-O)-methyltransferase [EC:2.1.1.206]	Null	General function prediction only	COG1303	0.22057	0.000442601	0.446451	-19.327	843.673	0.00201002	100
K03470	rnhB	ribonuclease HII [EC:3.1.26.4]	ko03030 DNA replication	Replication, recombination and repair	COG0164	0.257601	0.000576136	0.512072	-27.3695	840.188	0.0328391	100
K18889	mdlA, smdA	ATP-binding cassette, subfamily B, multidrug efflux pump	ko02010 ABC transporters	Defense mechanisms	COG1132	0.224958	6.28539e-05	0.460861	-20.1826	837.793	0.00046802	83.0084
K03585	acrA, mexA, adeI, smeD, mtrC, cmeA	membrane fusion protein, multidrug efflux system	ko01501 beta-Lactam resistance*ko01503 Cationic antimicrobial peptide (CAMP) resistance	Cell wall/membrane/envelope biogenesis, Defense mechanisms	COG0845	0.290741	0.00977415	0.550307	-34.3534	830.93	0.0289933	100
K00672	ftr	formylmethanofuran--tetrahydromethanopterin N-formyltransferase [EC:2.3.1.101]	ko00680 Methane metabolism*ko01100 Metabolic pathways*ko01120 Microbial metabolism in diverse environments*ko01200 Carbon metabolism	Energy production and conversion	COG2037	0.285937	0.00140694	0.575977	-36.6749	822.587	0.00264209	98.8858
K01180	E3.2.1.6	endo-1,3(4)-beta-glucanase [EC:3.2.1.6]	Null	Null	Null	0.250747	0.000109147	0.531426	-27.7402	821.355	0.000625067	77.9944
K08591	plsY	acyl phosphate:glycerol-3-phosphate acyltransferase [EC:2.3.1.275]	ko00561 Glycerolipid metabolism*ko00564 Glycerophospholipid metabolism*ko01100 Metabolic pathways*ko01110 Biosynthesis of secondary metabolites	Lipid transport and metabolism	COG0344	0.229879	0.00014769	0.463	-21.2335	819.645	0.0180514	100
K01085	agp	glucose-1-phosphatase [EC:3.1.3.10]	ko00010 Glycolysis / Gluconeogenesis*ko01120 Microbial metabolism in diverse environments	Null	Catalysis of the reaction: alpha-D-glucose 1-phosphate + H2O = D-glucose + phosphate.	0.241932	0.011009	0.486554	-24.3808	815.612	0.00584139	100
K03708	ctsR	transcriptional regulator of stress and heat shock response	Null	Transcription	COG4463	0.289762	0.000498551	0.574974	-36.5703	814.387	0.00522222	100
K07736	carD	CarD family transcriptional regulator	Null	Transcription	COG1329	0.229192	0.0001102	0.473736	-21.6214	811.311	0.00855185	100
K02398	flgM	negative regulator of flagellin synthesis FlgM	ko02020 Two-component system*ko02025 Biofilm formation - Pseudomonas aeruginosa*ko02026 Biofilm formation - Escherichia coli*ko02040 Flagellar assembly	Transcription, Cell motility	COG2747	0.228395	0.000272726	0.460413	-20.5241	810.322	0.0029294	100
K02230	cobN	cobaltochelatase CobN [EC:6.6.1.2]	ko00860 Porphyrin and chlorophyll metabolism*ko01100 Metabolic pathways*ko01240 Biosynthesis of cofactors	Coenzyme transport and metabolism	COG1429	0.285931	0.000372851	0.557377	-34.4847	805.495	0.00147663	88.5794
K03060	rpoZ	DNA-directed RNA polymerase subunit omega [EC:2.7.7.6]	ko03020 RNA polymerase	Transcription	COG1758	0.233049	5.69038e-05	0.463846	-21.7821	798.964	0.021488	100
K01889	FARSA, pheS	phenylalanyl-tRNA synthetase alpha chain [EC:6.1.1.20]	ko00970 Aminoacyl-tRNA biosynthesis	Translation, ribosomal structure and biogenesis	COG0016	0.2534	0.000267773	0.499055	-25.8465	797.224	0.0275366	100
K00578	mtrB	tetrahydromethanopterin S-methyltransferase subunit B [EC:2.1.1.86]	ko00680 Methane metabolism*ko01100 Metabolic pathways*ko01120 Microbial metabolism in diverse environments*ko01200 Carbon metabolism	Coenzyme transport and metabolism	COG4062	0.270983	0.000122251	0.52037	-30.1036	795.137	0.00267969	100
K08602	pepF, pepB	oligoendopeptidase F [EC:3.4.24.-]	Null	Amino acid transport and metabolism	COG1164	0.289894	4.64342e-05	0.550099	-35.2856	794.67	0.00847405	100
K10709	frlC	fructoselysine 3-epimerase [EC:5.1.3.41]	Null	Carbohydrate transport and metabolism	COG1082	0.257033	0.00237716	0.49811	-25.8539	794.346	0.00204595	99.4429
K01933	purM	phosphoribosylformylglycinamidine cyclo-ligase [EC:6.3.3.1]	ko00230 Purine metabolism*ko01100 Metabolic pathways*ko01110 Biosynthesis of secondary metabolites	Nucleotide transport and metabolism	COG0150	0.243532	8.52476e-05	0.489928	-24.7073	792.68	0.0249234	100
K19092	parE1_3_4	toxin ParE1/3/4	Null	Mobilome: prophages, transposons	COG3668	0.246028	5.9561e-05	0.509976	-25.77	790.504	0.038905	100
K20276	bapA	large repetitive protein	ko02024 Quorum sensing	Null	Null	0.243259	0.000593967	0.492877	-24.2021	789.831	0.00528578	100
K03474	pdxJ	pyridoxine 5-phosphate synthase [EC:2.6.99.2]	ko00750 Vitamin B6 metabolism*ko01100 Metabolic pathways*ko01240 Biosynthesis of cofactors	Coenzyme transport and metabolism	COG0854	0.266198	0.000541281	0.554753	-29.7483	782.559	0.0106839	100
K04486	E3.1.3.15B	histidinol-phosphatase (PHP family) [EC:3.1.3.15]	ko00340 Histidine metabolism*ko01100 Metabolic pathways*ko01110 Biosynthesis of secondary metabolites*ko01230 Biosynthesis of amino acids	Amino acid transport and metabolism, General function prediction only	COG1387	0.254404	0.0265205	0.494863	-25.0589	778.353	0.0180946	100
K23356	trmB	HTH-type transcriptional regulator, sugar sensing transcriptional regulator	Null	Transcription	COG1378	0.370629	0.0554185	0.690105	-59.7282	773.944	0.00250091	100
K07192	FLOT	flotillin	ko04910 Insulin signaling pathway	Function unknown	COG2268	0.245928	0.00161278	0.508011	-24.7729	772.708	0.00693087	100
K00937	ppk	polyphosphate kinase [EC:2.7.4.1]	ko00190 Oxidative phosphorylation*ko03018 RNA degradation	Inorganic ion transport and metabolism	COG0855	0.353978	5.48126e-05	0.701051	-64.5256	772.597	0.00811377	100
K01518	NUDT2	bis(5'-nucleosidyl)-tetraphosphatase [EC:3.6.1.17]	ko00230 Purine metabolism*ko00240 Pyrimidine metabolism*ko01100 Metabolic pathways	Null	Catalysis of the reaction: P(1),P(4)-bis(5'-nucleosyl)tetraphosphate + H2O = NTP + NMP. Acts on bis(5'-guanosyl)-, bis(5'-xanthosyl)-, bis(5'-adenosyl)- and bis(5'-uridyl)-tetraphosphate.	0.277891	0.0238512	0.534364	-31.4465	762.797	0.00349803	100
K01091	gph	phosphoglycolate phosphatase [EC:3.1.3.18]	ko00630 Glyoxylate and dicarboxylate metabolism*ko01100 Metabolic pathways*ko01110 Biosynthesis of secondary metabolites	Energy production and conversion	COG0546	0.25133	0.000386296	0.516867	-26.158	759.746	0.0549964	100
K03789	rimI	[ribosomal protein S18]-alanine N-acetyltransferase [EC:2.3.1.266]	Null	Translation, ribosomal structure and biogenesis	COG0456	0.222315	4.47508e-05	0.457708	-19.5896	757.381	0.0160856	100
K02858	ribB, RIB3	3,4-dihydroxy 2-butanone 4-phosphate synthase [EC:4.1.99.12]	ko00740 Riboflavin metabolism*ko01100 Metabolic pathways*ko01110 Biosynthesis of secondary metabolites*ko01240 Biosynthesis of cofactors	Coenzyme transport and metabolism	COG0108	0.23232	0.000205197	0.496637	-22.6154	756.964	0.00180095	90.8078
K04083	hslO	molecular chaperone Hsp33	Null	Posttranslational modification, protein turnover, chaperones	COG1281	0.256423	4.64641e-05	0.502777	-26.9321	756.308	0.0129892	100
K01751	E4.3.1.15	diaminopropionate ammonia-lyase [EC:4.3.1.15]	Null	Amino acid transport and metabolism	COG1171	0.237368	0.000500008	0.505943	-23.0525	750.377	0.00190204	99.4429
K07488	K07488	transposase	Null	Mobilome: prophages, transposons	COG3676	0.257656	5.53733e-05	0.562526	-30.3769	748.465	0.0103957	100
K03977	engA, der	GTPase	Null	General function prediction only	COG1160	0.253202	0.000299622	0.530676	-27.4221	743.381	0.0254891	100
K00027	ME2, sfcA, maeA	malate dehydrogenase (oxaloacetate-decarboxylating) [EC:1.1.1.38]	ko00620 Pyruvate metabolism*ko01200 Carbon metabolism*ko02020 Two-component system	Energy production and conversion	COG0281	0.24443	0.00106896	0.512908	-25.2414	742.797	0.0106427	100
K09807	K09807	uncharacterized protein	Null	Function unknown	COG2968	0.243342	8.95898e-05	0.496051	-24.3563	741.768	0.0078627	100
K00969	nadD	nicotinate-nucleotide adenylyltransferase [EC:2.7.7.18]	ko00760 Nicotinate and nicotinamide metabolism*ko01100 Metabolic pathways*ko01240 Biosynthesis of cofactors	Coenzyme transport and metabolism	COG1057	0.346259	0.0605552	0.615673	-48.2231	740.246	0.0300731	100
K04077	groEL, HSPD1	chaperonin GroEL	ko03018 RNA degradation*ko04212 Longevity regulating pathway - worm*ko04940 Type I diabetes mellitus*ko05134 Legionellosis*ko05152 Tuberculosis	Posttranslational modification, protein turnover, chaperones	COG0459	0.293986	0.000389419	0.582451	-38.5045	736.498	0.0190744	100
K05937	K05937	uncharacterized protein	Null	Function unknown	COG5646	0.247519	0.0176847	0.474062	-24.3003	734.063	0.00666774	100
K04656	hypF	hydrogenase maturation protein HypF	Null	Posttranslational modification, protein turnover, chaperones	COG0068	0.29788	3.28893e-05	0.578397	-38.0009	730.193	0.00486876	100
K06212	focA	formate transporter	Null	Inorganic ion transport and metabolism	COG2116	0.246233	0.00051623	0.517657	-25.8527	729.51	0.000760097	77.1588
K00974	cca	tRNA nucleotidyltransferase (CCA-adding enzyme) [EC:2.7.7.72 3.1.3.- 3.1.4.-]	ko03013 RNA transport	Translation, ribosomal structure and biogenesis	COG0617	0.308821	0.0216832	0.582375	-38.7524	728.134	0.00660157	100
K07259	dacB	serine-type D-Ala-D-Ala carboxypeptidase/endopeptidase (penicillin-binding protein 4) [EC:3.4.16.4 3.4.21.-]	ko00550 Peptidoglycan biosynthesis	Cell wall/membrane/envelope biogenesis	COG2027	0.282911	0.00820029	0.534976	-32.5779	727.369	0.0189745	100
K00812	aspB	aspartate aminotransferase [EC:2.6.1.1]	ko00220 Arginine biosynthesis*ko00250 Alanine, aspartate and glutamate metabolism*ko00270 Cysteine and methionine metabolism*ko00330 Arginine and proline metabolism*ko00350 Tyrosine metabolism*ko00360 Phenylalanine metabolism*ko00400 Phenylalanine, tyrosine and tryptophan biosynthesis*ko00401 Novobiocin biosynthesis*ko00950 Isoquinoline alkaloid biosynthesis*ko00960 Tropane, piperidine and pyridi…	Amino acid transport and metabolism	COG0436	0.242091	0.00236656	0.497432	-24.0149	726.215	0.0155667	100
K09140	TSR3	pre-rRNA-processing protein TSR3	Null	Translation, ribosomal structure and biogenesis	COG2042	0.229439	0.000124801	0.485387	-21.7386	724.027	0.00178703	100
K07742	ylxR	uncharacterized protein	Null	General function prediction only	COG2740	0.266526	0.000402199	0.503282	-28.5559	721.098	0.0177888	100
K00275	pdxH, PNPO	pyridoxamine 5'-phosphate oxidase [EC:1.4.3.5]	ko00750 Vitamin B6 metabolism*ko01100 Metabolic pathways*ko01120 Microbial metabolism in diverse environments*ko01240 Biosynthesis of cofactors	Coenzyme transport and metabolism	COG0259	0.242604	9.4637e-05	0.516933	-25.5205	716.531	0.00379463	100
K01810	GPI, pgi	glucose-6-phosphate isomerase [EC:5.3.1.9]	ko00010 Glycolysis / Gluconeogenesis*ko00030 Pentose phosphate pathway*ko00500 Starch and sucrose metabolism*ko00520 Amino sugar and nucleotide sugar metabolism*ko01100 Metabolic pathways*ko01110 Biosynthesis of secondary metabolites*ko01120 Microbial metabolism in diverse environments*ko01200 Carbon metabolism	Carbohydrate transport and metabolism	COG0166	0.22748	0.000109605	0.462943	-20.9723	714.479	0.0238328	100
K15449	TYW1	tRNA wybutosine-synthesizing protein 1 [EC:4.1.3.44]	Null	Translation, ribosomal structure and biogenesis	COG0731	0.288399	0.0132827	0.546382	-34.5701	713.886	0.00198758	99.4429
K09124	K09124	uncharacterized protein	Null	Defense mechanisms	COG1700	0.299101	0.017334	0.585884	-37.6741	712.093	0.0046868	100
K15024	K15024	putative phosphotransacetylase [EC:2.3.1.8]	ko00430 Taurine and hypotaurine metabolism*ko00620 Pyruvate metabolism*ko00640 Propanoate metabolism*ko00720 Carbon fixation pathways in prokaryotes*ko01100 Metabolic pathways*ko01120 Microbial metabolism in diverse environments*ko01200 Carbon metabolism	Secondary metabolites biosynthesis, transport and catabolism	COG4869	0.233201	0.000109024	0.442424	-20.7255	710.24	0.00178083	100
K01095	pgpA	phosphatidylglycerophosphatase A [EC:3.1.3.27]	ko00564 Glycerophospholipid metabolism*ko01100 Metabolic pathways	Lipid transport and metabolism	COG1267	0.235057	9.95626e-05	0.499234	-22.2267	704.302	0.00244985	100
K21405	acoR	sigma-54 dependent transcriptional regulator, acetoin dehydrogenase operon transcriptional activator AcoR	Null	Transcription	COG3284	0.231189	0.00022237	0.488815	-21.3174	701.378	0.000623385	94.1504
K01639	E4.1.3.3, nanA, NPL	N-acetylneuraminate lyase [EC:4.1.3.3]	ko00520 Amino sugar and nucleotide sugar metabolism*ko01100 Metabolic pathways	Amino acid transport and metabolism, Cell wall/membrane/envelope biogenesis	COG0329	0.23633	3.21298e-05	0.518905	-24.5817	695.375	0.00206884	100
K21029	moeB	molybdopterin-synthase adenylyltransferase [EC:2.7.7.80]	ko04122 Sulfur relay system	Coenzyme transport and metabolism	COG0476	0.249658	9.70217e-05	0.511255	-26.2903	693.992	0.0106566	100
K04066	priA	primosomal protein N' (replication factor Y) (superfamily II helicase) [EC:3.6.4.-]	ko03440 Homologous recombination	Replication, recombination and repair	COG1198	0.234947	0.00010436	0.500769	-23.3386	690.143	0.0227331	100
K03473	pdxB	erythronate-4-phosphate dehydrogenase [EC:1.1.1.290]	ko00750 Vitamin B6 metabolism*ko01100 Metabolic pathways*ko01240 Biosynthesis of cofactors	Coenzyme transport and metabolism, General function prediction only	COG0111	0.295913	0.000181242	0.612769	-42.0241	688.355	0.00803441	100
K02392	flgG	flagellar basal-body rod protein FlgG	ko02040 Flagellar assembly	Cell motility	COG1749	0.222028	0.000276433	0.436975	-19.0142	688.085	0.00255758	96.6574
K07005	K07005	uncharacterized protein	Null	Defense mechanisms	COG3467	0.242027	3.3251e-05	0.537616	-27.3957	687.736	0.0339266	100
K02405	fliA, whiG	RNA polymerase sigma factor FliA	ko02020 Two-component system*ko02025 Biofilm formation - Pseudomonas aeruginosa*ko02026 Biofilm formation - Escherichia coli*ko02040 Flagellar assembly*ko05111 Biofilm formation - Vibrio cholerae	Transcription	COG1191	0.230286	0.000166823	0.476184	-21.2388	687.618	0.00272387	99.1643
K06909	xtmB	phage terminase large subunit	Null	Mobilome: prophages, transposons	COG1783	0.262405	0.000230916	0.516531	-27.9474	684.21	0.0197168	100
K11600	RRP41, EXOSC4, SKI6	exosome complex component RRP41	ko03018 RNA degradation	Translation, ribosomal structure and biogenesis	COG0689	0.23584	0.000155596	0.524338	-25.0795	683.585	0.00145182	98.3287
K21721	sbnB	N-[(2S)-2-amino-2-carboxyethyl]-L-glutamate dehydrogenase [EC:1.5.1.51]	ko00997 Biosynthesis of various secondary metabolites - part 3_x000D_ ko01100 Metabolic pathways_x000D_ ko01110 Biosynthesis of secondary metabolites	Amino acid transport and metabolism	COG2423	0.216568	3.51943e-05	0.47629	-19.6741	679.347	0.0017051	91.922
K00872	thrB	homoserine kinase [EC:2.7.1.39]	ko00260 Glycine, serine and threonine metabolism*ko01100 Metabolic pathways*ko01110 Biosynthesis of secondary metabolites*ko01120 Microbial metabolism in diverse environments*ko01230 Biosynthesis of amino acids	Amino acid transport and metabolism	COG0083	0.233146	5.50361e-05	0.493346	-21.9017	678.839	0.0047699	100
K18345	vanSB, vanS, vanSD	two-component system, OmpR family, sensor histidine kinase VanS [EC:2.7.13.3]	ko01502 Vancomycin resistance*ko02020 Two-component system	Signal transduction mechanisms	COG0642	0.22498	0.000119004	0.493322	-20.9549	676.661	0.00324492	98.8858
K01932	capB, pgsB	gamma-polyglutamate synthase [EC:6.3.2.-]	Null	Null	Null	0.32137	0.000309628	0.622828	-46.8325	672.13	0.00026566	75.4875
K22305	psp	phosphoserine phosphatase [EC:3.1.3.3]	ko00260 Glycine, serine and threonine metabolism_x000D_ ko00680 Methane metabolism_x000D_ ko01100 Metabolic pathways_x000D_ ko01110 Biosynthesis of secondary metabolites_x000D_ ko01120 Microbial metabolism in diverse environments_x000D_ ko01200 Carbon metabolism_x000D_ ko01230 Biosynthesis of amino acids	Carbohydrate transport and metabolism	COG0406	0.235105	0.000114932	0.491411	-23.094	671.81	0.000735528	74.9304
K04562	flhG, fleN	flagellar biosynthesis protein FlhG	Null	Cell cycle control, cell division, chromosome partitioning, Cell motility	COG0455	0.242852	0.000211296	0.491776	-24.1422	669.387	0.00245431	95.5432
K02418	fliO, fliZ	flagellar protein FliO/FliZ	ko02040 Flagellar assembly	Cell motility	COG3190	0.254052	0.00207906	0.490188	-25.3731	668.785	0.00261331	98.8858
K01304	pcp	pyroglutamyl-peptidase [EC:3.4.19.3]	Null	Posttranslational modification, protein turnover, chaperones	COG2039	0.298091	0.000538471	0.584468	-38.9039	661.593	0.00326132	100
K01919	gshA	glutamate--cysteine ligase [EC:6.3.2.2]	ko00270 Cysteine and methionine metabolism*ko00480 Glutathione metabolism*ko01100 Metabolic pathways*ko01240 Biosynthesis of cofactors	Coenzyme transport and metabolism	COG2918	0.258147	6.58588e-05	0.559883	-30.5056	658.931	0.00953963	100
K00340	nuoK	NADH-quinone oxidoreductase subunit K [EC:7.1.1.2]	ko00190 Oxidative phosphorylation*ko01100 Metabolic pathways	Energy production and conversion	COG0713	0.307694	0.0445772	0.585766	-38.5697	655.662	0.0134781	100
K01214	ISA, treX	isoamylase [EC:3.2.1.68]	ko00500 Starch and sucrose metabolism*ko01100 Metabolic pathways*ko01110 Biosynthesis of secondary metabolites	Carbohydrate transport and metabolism	COG1523	0.322527	0.00692355	0.642459	-46.8913	654.922	0.00332228	98.0501
K01633	folB	7,8-dihydroneopterin aldolase/epimerase/oxygenase [EC:4.1.2.25 5.1.99.8 1.13.11.81]	ko00790 Folate biosynthesis*ko01100 Metabolic pathways*ko01240 Biosynthesis of cofactors	Coenzyme transport and metabolism	COG1539	0.230865	0.000873603	0.452439	-20.8401	654.241	0.0168218	100
K03111	ssb	single-strand DNA-binding protein	ko03030 DNA replication*ko03430 Mismatch repair*ko03440 Homologous recombination	Replication, recombination and repair	COG0629	0.263272	0.00317768	0.525624	-27.8008	653.34	0.0878317	100
K08972	K08972	putative membrane protein	Null	Function unknown	COG1950	0.228059	8.5429e-05	0.489864	-22.4037	652.333	0.00718714	100
K16559	exoK	endo-1,3-1,4-beta-glycanase ExoK [EC:3.2.1.-]	Null	Carbohydrate transport and metabolism	COG2273	0.275102	0.000180901	0.536538	-30.8342	652.131	0.00101361	92.2006
K02456	gspG	general secretion pathway protein G	ko03070 Bacterial secretion system*ko05111 Biofilm formation - Vibrio cholerae	Cell motility, Intracellular trafficking, secretion, and vesicular transport, Extracellular structures	COG2165	0.247288	0.000537989	0.497482	-24.3384	649.834	0.00412632	100
K07023	K07023	putative hydrolases of HD superfamily	Null	Nucleotide transport and metabolism, General function prediction only	COG1896	0.291933	0.0245187	0.571446	-34.8337	647.557	0.00989199	100
K19005	ltaS	lipoteichoic acid synthase [EC:2.7.8.20]	ko00561 Glycerolipid metabolism*ko01100 Metabolic pathways	Cell wall/membrane/envelope biogenesis	COG1368	0.270557	0.00509523	0.541966	-29.7111	641.751	0.0244542	100
K22011	cfbA	sirohydrochlorin cobalto/nickelchelatase [EC:4.99.1.3 4.99.1.11]	ko00860 Porphyrin and chlorophyll metabolism_x000D_ ko01100 Metabolic pathways_x000D_ ko01110 Biosynthesis of secondary metabolites_x000D_ ko01120 Microbial metabolism in diverse environments_x000D_ ko01240 Biosynthesis of cofactors	Coenzyme transport and metabolism	COG2138	0.273799	0.000409372	0.577722	-36.1567	641.738	0.00151983	96.1003
K07991	flaK	archaeal preflagellin peptidase FlaK [EC:3.4.23.52]	Null	Cell motility, Intracellular trafficking, secretion, and vesicular transport	COG1989	0.237287	8.79044e-05	0.468586	-22.2321	640.145	0.0021214	100
K03086	rpoD	RNA polymerase primary sigma factor	ko02040 Flagellar assembly	Transcription	COG0568	0.319411	7.56626e-05	0.634037	-47.6573	638.267	0.0105602	100
K07051	K07051	uncharacterized protein	Null	General function prediction only	COG1099	0.239653	0.000143764	0.495381	-23.6632	636.296	0.00213302	100
K07159	K07159	uncharacterized protein	Null	General function prediction only	COG2047	0.223115	0.000169649	0.485473	-21.014	634.29	0.0016401	98.8858
K03168	topA	DNA topoisomerase I [EC:5.6.2.1]	Null	Replication, recombination and repair	COG0550	0.299741	0.0444548	0.591879	-36.4099	633.011	0.0254972	100
K03342	pabBC	para-aminobenzoate synthetase / 4-amino-4-deoxychorismate lyase [EC:2.6.1.85 4.1.3.38]	ko00790 Folate biosynthesis*ko01240 Biosynthesis of cofactors	Amino acid transport and metabolism, Coenzyme transport and metabolism	COG0147	0.246168	0.000107663	0.534189	-27.7604	628.937	0.000646859	86.0724
K02119	ATPVC, ntpC, atpC	V/A-type H+/Na+-transporting ATPase subunit C	ko00190 Oxidative phosphorylation*ko01100 Metabolic pathways	Energy production and conversion	COG1527	0.261784	4.68144e-05	0.51441	-28.7303	626.883	0.00971328	100
K09779	K09779	uncharacterized protein	Null	Function unknown	COG2155	0.23176	0.0121224	0.449307	-20.4448	625.014	0.00844468	100
K00946	thiL	thiamine-monophosphate kinase [EC:2.7.4.16]	ko00730 Thiamine metabolism*ko01100 Metabolic pathways*ko01240 Biosynthesis of cofactors	Coenzyme transport and metabolism	COG0611	0.228258	0.00063233	0.452954	-20.4813	623.729	0.018151	100
K01808	rpiB	ribose 5-phosphate isomerase B [EC:5.3.1.6]	ko00030 Pentose phosphate pathway*ko00051 Fructose and mannose metabolism*ko00710 Carbon fixation in photosynthetic organisms*ko01100 Metabolic pathways*ko01110 Biosynthesis of secondary metabolites*ko01120 Microbial metabolism in diverse environments*ko01200 Carbon metabolism*ko01230 Biosynthesis of amino acids	Carbohydrate transport and metabolism	COG0698	0.231187	9.32467e-05	0.488	-22.0884	622.718	0.0359345	100
K06919	K06919	putative DNA primase/helicase	Null	Mobilome: prophages, transposons	COG3378	0.265002	5.48755e-05	0.568679	-32.147	620.535	0.0140113	100
K00021	HMGCR	hydroxymethylglutaryl-CoA reductase (NADPH) [EC:1.1.1.34]	ko00900 Terpenoid backbone biosynthesis*ko01100 Metabolic pathways*ko01110 Biosynthesis of secondary metabolites*ko04152 AMPK signaling pathway*ko04976 Bile secretion	Lipid transport and metabolism	COG1257	0.253091	0.0065588	0.511607	-26.1509	617.926	0.00143788	98.8858
K00351	nqrF	Na+-transporting NADH:ubiquinone oxidoreductase subunit F [EC:7.2.1.1]	Null	Energy production and conversion	COG2871	0.269275	0.000471383	0.537739	-30.6033	610.875	0.0105146	100
K06020	ettA	energy-dependent translational throttle protein EttA	Null	General function prediction only	COG0488	0.218891	0.000138586	0.476324	-19.2665	609.28	0.0110186	100
K00965	galT, GALT	UDPglucose--hexose-1-phosphate uridylyltransferase [EC:2.7.7.12]	ko00052 Galactose metabolism*ko00520 Amino sugar and nucleotide sugar metabolism*ko01100 Metabolic pathways*ko04917 Prolactin signaling pathway	Carbohydrate transport and metabolism	COG1085	0.251226	0.000318713	0.525072	-28.3015	607.871	0.00546198	99.7214
K22452	tgpA	protein-glutamine gamma-glutamyltransferase [EC:2.3.2.13]	Null	Posttranslational modification, protein turnover, chaperones	COG1305	0.219653	0.000181887	0.463034	-19.3156	602.48	0.00527527	99.7214
K02759	celC, chbA	cellobiose PTS system EIIA component [EC:2.7.1.196 2.7.1.205]	ko00500 Starch and sucrose metabolism*ko02060 Phosphotransferase system (PTS)	Carbohydrate transport and metabolism	COG1447	0.265606	4.13427e-05	0.550529	-30.8849	601.98	0.00166172	98.6072
K01739	metB	cystathionine gamma-synthase [EC:2.5.1.48]	ko00270 Cysteine and methionine metabolism*ko00450 Selenocompound metabolism*ko00920 Sulfur metabolism*ko01100 Metabolic pathways*ko01110 Biosynthesis of secondary metabolites*ko01230 Biosynthesis of amino acids	Amino acid transport and metabolism	COG0626	0.232903	8.80345e-05	0.508503	-24.3854	599.185	0.000842097	88.0223
K08679	GAE, cap1J	UDP-glucuronate 4-epimerase [EC:5.1.3.6]	ko00053 Ascorbate and aldarate metabolism*ko00520 Amino sugar and nucleotide sugar metabolism*ko00541 O-Antigen nucleotide sugar biosynthesis*ko01100 Metabolic pathways*ko01240 Biosynthesis of cofactors	Cell wall/membrane/envelope biogenesis	COG0451	0.29216	0.000531813	0.606225	-39.0189	592.03	0.0147182	100
K21612	cfbE	coenzyme F430 synthetase [EC:6.4.1.9]	ko00860 Porphyrin and chlorophyll metabolism_x000D_ ko01100 Metabolic pathways_x000D_ ko01110 Biosynthesis of secondary metabolites_x000D_ ko01120 Microbial metabolism in diverse environments_x000D_ ko01240 Biosynthesis of cofactors	Cell wall/membrane/envelope biogenesis	COG0770	0.278112	7.53936e-05	0.604022	-39.7724	590.165	0.00132788	93.3148
K09015	sufD	Fe-S cluster assembly protein SufD	Null	Posttranslational modification, protein turnover, chaperones	COG0719	0.244707	0.000383364	0.489364	-24.3897	586.093	0.0125959	100
K12940	abgA	aminobenzoyl-glutamate utilization protein A	Null	General function prediction only	COG1473	0.245771	0.000337502	0.498238	-23.9516	585.876	0.0017388	97.493
K06041	kdsD, kpsF	arabinose-5-phosphate isomerase [EC:5.3.1.13]	ko00540 Lipopolysaccharide biosynthesis*ko01100 Metabolic pathways	Carbohydrate transport and metabolism, Cell wall/membrane/envelope biogenesis	COG0794	0.248089	0.0059398	0.489943	-24.5434	583.622	0.0197621	100
K00012	UGDH, ugd	UDPglucose 6-dehydrogenase [EC:1.1.1.22]	ko00040 Pentose and glucuronate interconversions*ko00053 Ascorbate and aldarate metabolism*ko00520 Amino sugar and nucleotide sugar metabolism*ko00541 O-Antigen nucleotide sugar biosynthesis*ko01100 Metabolic pathways*ko01240 Biosynthesis of cofactors	Cell wall/membrane/envelope biogenesis	COG1004	0.370494	0.0661444	0.673972	-59.8268	582.93	0.0243901	100
K22278	pgdA	peptidoglycan-N-acetylglucosamine deacetylase [EC:3.5.1.104]	Null	Carbohydrate transport and metabolism, Cell wall/membrane/envelope biogenesis	COG0726	0.32437	0.000296352	0.647574	-50.9217	582.153	0.0412336	100
K05601	hcp	hydroxylamine reductase [EC:1.7.99.1]	ko00910 Nitrogen metabolism*ko01100 Metabolic pathways	Inorganic ion transport and metabolism, Energy production and conversion	COG1151	0.306687	3.35276e-05	0.631592	-44.5155	580.89	0.00815816	100
K09963	K09963	uncharacterized protein	Null	Function unknown	COG3589	0.267433	7.45675e-05	0.558824	-32.3387	579.964	0.000920826	78.273
K19339	nosR	NosR/NirI family transcriptional regulator, nitrous oxide reductase regulator	Null	Transcription	COG3901	0.22046	0.000102092	0.464933	-19.6466	575.802	0.00116247	70.7521
K04084	dsbD, dipZ	thioredoxin:protein disulfide reductase [EC:1.8.4.16]	Null	Posttranslational modification, protein turnover, chaperones	COG0526	0.23535	0.000256417	0.486378	-22.914	575.243	0.00105461	85.7939
K07058	K07058	membrane protein	Null	Function unknown	COG1295	0.293693	0.00123085	0.606686	-39.8236	575.224	0.0219819	100
K03574	mutT, NUDT15, MTH2	8-oxo-dGTP diphosphatase [EC:3.6.1.55]	Null	Defense mechanisms	COG0494	0.323462	0.00763474	0.608815	-44.9175	574.288	0.0748463	100
K04516	AROA1, aroA	chorismate mutase [EC:5.4.99.5]	ko00400 Phenylalanine, tyrosine and tryptophan biosynthesis*ko01100 Metabolic pathways*ko01110 Biosynthesis of secondary metabolites*ko01230 Biosynthesis of amino acids	Amino acid transport and metabolism	COG1605	0.2483	0.00191465	0.493056	-24.6157	571.81	0.0127441	100
K06975	K06975	uncharacterized protein	Null	General function prediction only	COG2388	0.291059	0.000328557	0.573728	-35.4459	571.445	0.00742463	100
K00266	gltD	glutamate synthase (NADPH) small chain [EC:1.4.1.13]	ko00250 Alanine, aspartate and glutamate metabolism*ko00910 Nitrogen metabolism*ko01100 Metabolic pathways*ko01110 Biosynthesis of secondary metabolites*ko01120 Microbial metabolism in diverse environments*ko01230 Biosynthesis of amino acids	Amino acid transport and metabolism, General function prediction only	COG0493	0.222457	4.15355e-05	0.510034	-22.3218	570.571	0.0250988	100
K07729	K07729	putative transcriptional regulator	Null	Transcription	COG1476	0.230958	6.26013e-05	0.454665	-20.8399	569.823	0.0449924	100
K19817	fprA	coenzyme F420H2 oxidase [EC:1.5.3.22]	Null	Energy production and conversion	COG0426	0.317195	0.0170776	0.62321	-44.4124	569.289	0.00249234	98.8858
K02553	rraA, menG	regulator of ribonuclease activity A	Null	Translation, ribosomal structure and biogenesis	COG0684	0.25434	0.000197408	0.52262	-27.2938	568.649	0.00190968	93.5933
K00980	tagD	glycerol-3-phosphate cytidylyltransferase [EC:2.7.7.39]	ko00564 Glycerophospholipid metabolism	Cell wall/membrane/envelope biogenesis	COG0615	0.238857	0.00111307	0.519582	-24.1574	563.664	0.0161148	100
K00566	mnmA, trmU	tRNA-uridine 2-sulfurtransferase [EC:2.8.1.13]	ko04122 Sulfur relay system	Translation, ribosomal structure and biogenesis	COG0482	0.234998	4.90542e-05	0.46586	-22.3245	562.442	0.0135789	100
K00793	ribE, RIB5	riboflavin synthase [EC:2.5.1.9]	ko00740 Riboflavin metabolism*ko01100 Metabolic pathways*ko01110 Biosynthesis of secondary metabolites*ko01240 Biosynthesis of cofactors	Coenzyme transport and metabolism	COG0307	0.237596	0.00322732	0.474884	-22.1968	562.033	0.0193054	100
K03742	pncC	nicotinamide-nucleotide amidase [EC:3.5.1.42]	ko00760 Nicotinate and nicotinamide metabolism	General function prediction only	COG1058	0.224907	9.88522e-05	0.451117	-19.5233	558.059	0.00621474	100
K20866	yihX	glucose-1-phosphatase [EC:3.1.3.10]	ko00010 Glycolysis / Gluconeogenesis*ko01120 Microbial metabolism in diverse environments	Coenzyme transport and metabolism	COG1011	0.255182	0.0001128	0.514479	-26.3864	555.133	0.00583134	100
K02670	pilU	twitching motility protein PilU	Null	Cell motility, Extracellular structures	COG2805	0.241812	0.000239446	0.493997	-23.6064	553.892	0.0011773	75.4875
K03500	rsmB, sun	16S rRNA (cytosine967-C5)-methyltransferase [EC:2.1.1.176]	Null	Translation, ribosomal structure and biogenesis	COG0144	0.258771	6.35049e-05	0.508952	-27.5403	552.62	0.0130235	100
K04748	norQ	nitric oxide reductase NorQ protein	Null	General function prediction only	COG0714	0.268357	0.020112	0.510672	-28.4208	549.742	0.00313455	100
K04771	degP, htrA	serine protease Do [EC:3.4.21.107]	ko01503 Cationic antimicrobial peptide (CAMP) resistance*ko02020 Two-component system	Posttranslational modification, protein turnover, chaperones	COG0265	0.231429	0.000137357	0.480851	-21.8121	545.25	0.0195893	100
K02967	RP-S2, MRPS2, rpsB	small subunit ribosomal protein S2	ko03010 Ribosome	Translation, ribosomal structure and biogenesis	COG0052	0.261424	0.000137465	0.53209	-29.7053	543.886	0.0239691	100
K01991	wza, gfcE	polysaccharide biosynthesis/export protein	ko02020 Two-component system*ko02026 Biofilm formation - Escherichia coli	Cell wall/membrane/envelope biogenesis	COG1596	0.303597	0.00525755	0.584165	-39.7816	542.063	0.0351807	100
K19334	tabA	biofilm protein TabA	Null	Carbohydrate transport and metabolism	COG2731	0.253371	0.000706387	0.496172	-25.7562	540.865	0.0233552	100
K03299	TC.GNTP	gluconate:H+ symporter, GntP family	Null	Carbohydrate transport and metabolism, General function prediction only	COG2610	0.276562	0.00239903	0.529379	-31.7632	540.466	0.0062128	100
K09680	PANK1_2_3, CAB1, coaW	type II pantothenate kinase [EC:2.7.1.33]	ko00770 Pantothenate and CoA biosynthesis*ko01100 Metabolic pathways*ko01240 Biosynthesis of cofactors	Coenzyme transport and metabolism	COG5146	0.226499	0.0002059	0.449479	-19.6726	540.309	0.0119999	100
K01153	hsdR	type I restriction enzyme, R subunit [EC:3.1.21.3]	Null	Defense mechanisms	COG0610	0.272367	0.00024533	0.551862	-32.1173	536.031	0.037552	100
K06972	PITRM1, PreP, CYM1	presequence protease [EC:3.4.24.-]	Null	Posttranslational modification, protein turnover, chaperones	COG1026	0.226916	0.000266523	0.487042	-20.7415	531.417	0.00388637	99.7214
K11145	K11145	ribonuclease III family protein [EC:3.1.26.-]	Null	Translation, ribosomal structure and biogenesis	COG1939	0.227391	4.26501e-05	0.452059	-20.1236	530.093	0.0142905	100
K02573	napG	ferredoxin-type protein NapG	Null	Energy production and conversion	COG1145	0.232156	8.84543e-05	0.488088	-21.7864	529.035	0.000235698	76.8802
K16927	cbrT	energy-coupling factor transport system substrate-specific component	Null	Null	Null	0.226012	0.000262585	0.475979	-20.9503	526.96	0.00346727	100
K03497	parB, spo0J	ParB family transcriptional regulator, chromosome partitioning protein	Null	Cell cycle control, cell division, chromosome partitioning	COG1475	0.22312	0.000237728	0.517218	-21.8301	524.682	0.0601429	100
K14102	ehaK	energy-converting hydrogenase A subunit K	Null	Null	Null	0.219914	0.000184028	0.441067	-19.0046	524.085	0.00217094	100
K16329	psuG	pseudouridylate synthase [EC:4.2.1.70]	ko00240 Pyrimidine metabolism*ko01100 Metabolic pathways	Nucleotide transport and metabolism	COG2313	0.240344	0.000346541	0.504993	-24.5051	522.716	0.00535939	100
K03549	kup	KUP system potassium uptake protein	Null	Inorganic ion transport and metabolism	COG3158	0.249242	0.0066695	0.507963	-24.9154	520.064	0.00236297	96.6574
K00941	thiD	hydroxymethylpyrimidine/phosphomethylpyrimidine kinase [EC:2.7.1.49 2.7.4.7]	ko00730 Thiamine metabolism*ko01100 Metabolic pathways*ko01240 Biosynthesis of cofactors	Coenzyme transport and metabolism	COG0351	0.27186	4.92926e-05	0.562009	-32.6688	519.011	0.00792169	100
K21453	icaR	TetR/AcrR family transcriptional regulator, biofilm operon repressor	Null	Transcription	COG1309	0.238458	9.94781e-05	0.466543	-22.3433	518.668	0.00265375	100
K00703	glgA	starch synthase [EC:2.4.1.21]	ko00500 Starch and sucrose metabolism*ko01100 Metabolic pathways*ko01110 Biosynthesis of secondary metabolites*ko02026 Biofilm formation - Escherichia coli	Carbohydrate transport and metabolism	COG0297	0.326057	0.00439596	0.650449	-51.0899	517.614	0.0129791	100
K01575	alsD, budA, aldC	acetolactate decarboxylase [EC:4.1.1.5]	ko00650 Butanoate metabolism*ko00660 C5-Branched dibasic acid metabolism	Secondary metabolites biosynthesis, transport and catabolism	COG3527	0.273169	0.0277378	0.542028	-30.1007	516.81	0.00374293	100
K01761	E4.4.1.11	methionine-gamma-lyase [EC:4.4.1.11]	ko00270 Cysteine and methionine metabolism*ko00450 Selenocompound metabolism*ko01100 Metabolic pathways	Amino acid transport and metabolism	COG0626	0.271408	8.88483e-05	0.575593	-35.9067	516.295	0.00033004	77.1588
K13735	yeeJ	adhesin/invasin	ko05100 Bacterial invasion of epithelial cells*ko05135 Yersinia infection	Null	Null	0.229925	0.00012568	0.494781	-22.2693	515.01	0.0008178	79.1086
K02784	ptsH	phosphocarrier protein HPr	ko02060 Phosphotransferase system (PTS)	Signal transduction mechanisms, Carbohydrate transport and metabolism	COG1925	0.230555	0.000193445	0.475488	-21.8671	513.015	0.0232719	100
K06188	aqpZ	aquaporin Z	Null	Carbohydrate transport and metabolism	COG0580	0.223797	0.000242798	0.464987	-20.6301	512.274	0.0203758	100
K23977	GTK	L-glutamine---4-(methylsulfanyl)-2-oxobutanoate aminotransferase [EC:2.6.1.117]	ko00270 Cysteine and methionine metabolism_x000D_ ko01100 Metabolic pathways	Null	Null	0.255657	0.000721808	0.522477	-28.0628	508.755	0.00247996	100
K00869	E2.7.1.36, MVK, mvaK1	mevalonate kinase [EC:2.7.1.36]	ko00900 Terpenoid backbone biosynthesis*ko01100 Metabolic pathways*ko01110 Biosynthesis of secondary metabolites*ko04146 Peroxisome	Lipid transport and metabolism	COG1577	0.257485	0.0013682	0.521332	-28.1833	508.526	0.0018376	99.4429
K04088	hflK	modulator of FtsH protease HflK	Null	Posttranslational modification, protein turnover, chaperones	COG0330	0.231325	0.000336063	0.485483	-21.1408	507.603	0.00370085	100
K07792	dcuB	anaerobic C4-dicarboxylate transporter DcuB	ko02020 Two-component system	Carbohydrate transport and metabolism	COG2704	0.333033	0.027265	0.628095	-47.4811	505.337	0.0111474	100
K07001	K07001	NTE family protein	Null	General function prediction only	COG1752	0.346393	0.000216143	0.660618	-55.8534	501.561	0.0401227	100
K14103	ehaL	energy-converting hydrogenase A subunit L	Null	Function unknown	COG4035	0.246498	0.000130526	0.519522	-25.9321	499.676	0.00211562	100
K02419	fliP	flagellar biosynthesis protein FliP	ko02040 Flagellar assembly	Cell motility	COG1338	0.247798	0.000595277	0.493138	-24.2098	498.784	0.0024262	98.3287
K15894	pseB, wbjB	UDP-N-acetylglucosamine 4,6-dehydratase/5-epimerase [EC:4.2.1.115 5.1.3.-]	ko00520 Amino sugar and nucleotide sugar metabolism*ko00541 O-Antigen nucleotide sugar biosynthesis*ko01100 Metabolic pathways	Cell wall/membrane/envelope biogenesis, Posttranslational modification, protein turnover, chaperones	COG1086	0.267024	0.000102418	0.575515	-32.6529	497.868	0.0113514	100
K19118	csd2, cas7	CRISPR-associated protein Csd2	Null	Defense mechanisms	COG3649	0.292595	0.0170305	0.567427	-35.1916	495.368	0.00363568	100
K01154	hsdS	type I restriction enzyme, S subunit [EC:3.1.21.3]	Null	Defense mechanisms	COG0732	0.40995	0.0373667	0.770016	-87.6057	495.182	0.0605078	100
K04773	sppA	protease IV [EC:3.4.21.-]	Null	Posttranslational modification, protein turnover, chaperones	COG0616	0.323645	0.041068	0.617028	-43.1218	493.772	0.016647	100
K13012	wbqP	O-antigen biosynthesis protein WbqP	Null	Cell wall/membrane/envelope biogenesis	COG2148	0.225034	0.000683743	0.464944	-20.3728	486.536	0.00174034	99.4429
K21417	acoB	acetoin:2,6-dichlorophenolindophenol oxidoreductase subunit beta [EC:1.1.1.-]	Null	Energy production and conversion	COG0022	0.243247	6.89158e-05	0.514723	-25.9789	483.781	0.000464982	89.9721
K17318	K17318, lplA	putative aldouronate transport system substrate-binding protein	ko02010 ABC transporters	Carbohydrate transport and metabolism	COG1653	0.257374	0.0003616	0.543724	-29.0231	482.721	0.00866525	99.1643
K00567	ogt, MGMT	methylated-DNA-[protein]-cysteine S-methyltransferase [EC:2.1.1.63]	Null	Replication, recombination and repair	COG0350	0.219611	0.000203455	0.460016	-19.6945	482.18	0.0113945	100
K04079	HSP90A, htpG	molecular chaperone HtpG	ko04141 Protein processing in endoplasmic reticulum*ko04151 PI3K-Akt signaling pathway*ko04217 Necroptosis*ko04612 Antigen processing and presentation*ko04621 NOD-like receptor signaling pathway*ko04626 Plant-pathogen interaction*ko04657 IL-17 signaling pathway*ko04659 Th17 cell differentiation*ko04914 Progesterone-mediated oocyte maturation*ko04915 Estrogen signaling pathway*ko05132 Salmonella i…	Posttranslational modification, protein turnover, chaperones	COG0326	0.241106	7.48253e-05	0.480848	-23.5557	479.937	0.0212287	100
K09707	K09707	uncharacterized protein	Null	Function unknown	COG3603	0.238352	9.96886e-05	0.469946	-22.2675	478.945	0.00923547	100
K01201	GBA, srfJ	glucosylceramidase [EC:3.2.1.45]	ko00511 Other glycan degradation*ko00600 Sphingolipid metabolism*ko01100 Metabolic pathways*ko04142 Lysosome	Null	Catalysis of the reaction: D-glucosyl-N-acylsphingosine + H2O = D-glucose + N-acylsphingosine.	0.233809	7.48885e-05	0.506413	-22.9876	478.228	0.00453285	100
K01972	E6.5.1.2, ligA, ligB	DNA ligase (NAD+) [EC:6.5.1.2]	ko03030 DNA replication*ko03410 Base excision repair*ko03420 Nucleotide excision repair*ko03430 Mismatch repair	Replication, recombination and repair	COG0272	0.222253	9.81217e-05	0.489822	-20.8818	477.003	0.0254817	100
K14445	SLC13A2_3_5	solute carrier family 13 (sodium-dependent dicarboxylate transporter), member 2/3/5	Null	Carbohydrate transport and metabolism	COG0471	0.22042	0.000448066	0.460053	-19.5442	476.186	0.0181199	100
K04795	flpA	fibrillarin-like pre-rRNA processing protein	Null	Translation, ribosomal structure and biogenesis	COG1889	0.255641	0.000144574	0.520181	-27.4681	471.691	0.00202632	100
K19689	ampS, pepS, ampT	aminopeptidase [EC:3.4.11.-]	Null	Amino acid transport and metabolism	COG2309	0.253383	0.000130139	0.552074	-29.5864	465.378	0.00565887	100
K01966	PCCB, pccB	propionyl-CoA carboxylase beta chain [EC:6.4.1.3 2.1.3.15]	ko00280 Valine, leucine and isoleucine degradation*ko00630 Glyoxylate and dicarboxylate metabolism*ko00640 Propanoate metabolism*ko01100 Metabolic pathways*ko01110 Biosynthesis of secondary metabolites*ko01120 Microbial metabolism in diverse environments*ko01200 Carbon metabolism	Lipid transport and metabolism	COG4799	0.259976	0.00168466	0.517513	-27.7482	464.131	0.00819045	99.7214
K05521	draG	ADP-ribosyl-[dinitrogen reductase] hydrolase [EC:3.2.2.24]	Null	Posttranslational modification, protein turnover, chaperones	COG1397	0.223602	0.000305755	0.46758	-19.613	463.343	0.00974018	100
K03602	xseB	exodeoxyribonuclease VII small subunit [EC:3.1.11.6]	ko03430 Mismatch repair	Replication, recombination and repair	COG1722	0.280583	0.0201905	0.563404	-32.8013	462.554	0.0424403	100
K02112	ATPF1B, atpD	F-type H+/Na+-transporting ATPase subunit beta [EC:7.1.2.2 7.2.2.1]	ko00190 Oxidative phosphorylation*ko00195 Photosynthesis*ko01100 Metabolic pathways	Energy production and conversion	COG0055	0.216053	7.93613e-05	0.468487	-19.8202	461.771	0.0190215	100
K12994	wbdB, mtfB	O-antigen biosynthesis alpha-1,3-mannosyltransferase [EC:2.4.1.349 2.4.1.-]	Null	Cell wall/membrane/envelope biogenesis	COG0438	0.281529	0.00119364	0.56512	-34.4223	453.756	0.0186952	100
K02520	infC, MTIF3	translation initiation factor IF-3	Null	Translation, ribosomal structure and biogenesis	COG0290	0.224402	0.000310887	0.496116	-22.155	448.819	0.0322524	100
K06885	K06885	uncharacterized protein	Null	General function prediction only	COG1078	0.236755	0.00612016	0.469649	-21.6242	448.611	0.0121402	100
K04047	dps	starvation-inducible DNA-binding protein	Null	Inorganic ion transport and metabolism, Defense mechanisms	COG0783	0.255963	5.90711e-05	0.527871	-27.8538	445.809	0.00165066	87.1866
K01685	uxaA	altronate hydrolase [EC:4.2.1.7]	ko00040 Pentose and glucuronate interconversions*ko01100 Metabolic pathways	Carbohydrate transport and metabolism	COG2721	0.280697	0.00101513	0.550123	-32.7256	445.315	0.0112615	100
K03303	lctP	lactate permease	Null	Energy production and conversion	COG1620	0.251245	0.000359079	0.506755	-26.1099	443.801	0.00900856	100
K16698	tuaG	teichuronic acid biosynthesis glycosyltransferase TuaG [EC:2.4.-.-]	Null	Cell wall/membrane/envelope biogenesis	COG0463	0.224161	0.000522355	0.486041	-21.0883	442.883	0.006433	100
K03106	SRP54, ffh	signal recognition particle subunit SRP54 [EC:3.6.5.4]	ko02024 Quorum sensing*ko03060 Protein export*ko03070 Bacterial secretion system	Intracellular trafficking, secretion, and vesicular transport	COG0541	0.216301	5.77501e-05	0.48297	-19.7486	442.03	0.0247281	100
K01890	FARSB, pheT	phenylalanyl-tRNA synthetase beta chain [EC:6.1.1.20]	ko00970 Aminoacyl-tRNA biosynthesis	Translation, ribosomal structure and biogenesis	COG0072	0.274012	0.000159008	0.538494	-31.1886	440.49	0.0201422	100
K13688	chvB, cgs, ndvB	cyclic beta-1,2-glucan synthetase [EC:2.4.1.-]	Null	Carbohydrate transport and metabolism	COG3459	0.208838	0.000525161	0.5001	-21.8494	435.36	0.00106602	94.9861
K01609	trpC	indole-3-glycerol phosphate synthase [EC:4.1.1.48]	ko00400 Phenylalanine, tyrosine and tryptophan biosynthesis*ko01100 Metabolic pathways*ko01110 Biosynthesis of secondary metabolites*ko01230 Biosynthesis of amino acids	Amino acid transport and metabolism	COG0134	0.288999	0.0180267	0.567812	-34.1678	431.961	0.00939287	100
K18765	csrD	RNase E specificity factor CsrD	Null	Signal transduction mechanisms	COG2199	0.227265	0.000286561	0.466576	-20.683	422.774	0.00127759	87.4652
K07794	tctB	putative tricarboxylic transport membrane protein	ko02020 Two-component system	Null	Null	0.233773	5.14549e-05	0.523255	-24.5867	421.042	0.0057589	100
K21576	grdD	glycine/sarcosine/betaine reductase complex component C subunit alpha [EC:1.21.4.2 1.21.4.3 1.21.4.4]	Null	Null	Catalysis of the reaction: acetyl phosphate + H(2)O + NH(4)(+) + thioredoxin disulfide = glycine + H(+) + phosphate + thioredoxin.	0.237783	6.32692e-05	0.525248	-24.7529	418.773	0.000214333	75.766
K07035	K07035	uncharacterized protein	Null	Function unknown	COG3641	0.238537	0.000177208	0.501637	-24.8429	416.166	0.00536169	100
K07080	K07080	uncharacterized protein	Null	General function prediction only	COG2358	0.387578	0.000170894	0.746444	-82.8344	412.586	0.0054292	100
K07160	pxpA	5-oxoprolinase (ATP-hydrolysing) subunit A [EC:3.5.2.9]	ko00480 Glutathione metabolism*ko01100 Metabolic pathways	General function prediction only	COG1540	0.22094	0.000115589	0.482077	-19.9236	408.797	0.00216101	99.7214
K02548	menA	1,4-dihydroxy-2-naphthoate polyprenyltransferase [EC:2.5.1.74]	ko00130 Ubiquinone and other terpenoid-quinone biosynthesis*ko01100 Metabolic pathways*ko01110 Biosynthesis of secondary metabolites*ko01240 Biosynthesis of cofactors	Coenzyme transport and metabolism	COG1575	0.237534	0.00030299	0.486605	-22.7806	408.392	0.0160993	100
K01817	trpF	phosphoribosylanthranilate isomerase [EC:5.3.1.24]	ko00400 Phenylalanine, tyrosine and tryptophan biosynthesis*ko01100 Metabolic pathways*ko01110 Biosynthesis of secondary metabolites*ko01230 Biosynthesis of amino acids	Amino acid transport and metabolism	COG0135	0.265232	3.7337e-05	0.620915	-36.9509	406.553	0.0170965	100
K20074	prpC, phpP	PPM family protein phosphatase [EC:3.1.3.16]	Null	Signal transduction mechanisms	COG0631	0.239785	0.000439035	0.461722	-22.5071	406.449	0.0368285	100
K02115	ATPF1G, atpG	F-type H+-transporting ATPase subunit gamma	ko00190 Oxidative phosphorylation*ko00195 Photosynthesis*ko01100 Metabolic pathways	Energy production and conversion	COG0224	0.235572	0.00020725	0.485627	-22.5888	405.541	0.0229645	100
K16849	uxaA1	altronate dehydratase small subunit [EC:4.2.1.7]	ko00040 Pentose and glucuronate interconversions*ko01100 Metabolic pathways	Carbohydrate transport and metabolism	COG2721	0.37287	0.00054269	0.702598	-67.4134	404.898	0.000492906	93.8719
K16785	ecfT	energy-coupling factor transport system permease protein	ko02010 ABC transporters	Coenzyme transport and metabolism	COG0619	0.244633	3.3767e-05	0.51153	-25.3842	404.205	0.0165775	100
K00067	rfbD, rmlD	dTDP-4-dehydrorhamnose reductase [EC:1.1.1.133]	ko00521 Streptomycin biosynthesis*ko00523 Polyketide sugar unit biosynthesis*ko00541 O-Antigen nucleotide sugar biosynthesis*ko01100 Metabolic pathways*ko01110 Biosynthesis of secondary metabolites	Cell wall/membrane/envelope biogenesis	COG1091	0.257183	0.000114159	0.513594	-27.0409	403.281	0.031505	100
K00756	pdp	pyrimidine-nucleoside phosphorylase [EC:2.4.2.2]	ko00240 Pyrimidine metabolism*ko01100 Metabolic pathways	Nucleotide transport and metabolism	COG0213	0.230983	8.55894e-05	0.500576	-22.6659	399.115	0.00435646	100
K03498	trkH, trkG, ktrB	trk system potassium uptake protein	Null	Inorganic ion transport and metabolism	COG0168	0.249585	7.37897e-05	0.501247	-25.65	395.477	0.0433173	100
K07503	nucS	endonuclease [EC:3.1.-.-]	Null	Replication, recombination and repair	COG1637	0.242393	6.50325e-05	0.553318	-30.153	394.248	0.00201614	100
K00927	PGK, pgk	phosphoglycerate kinase [EC:2.7.2.3]	ko00010 Glycolysis / Gluconeogenesis*ko00710 Carbon fixation in photosynthetic organisms*ko01100 Metabolic pathways*ko01110 Biosynthesis of secondary metabolites*ko01120 Microbial metabolism in diverse environments*ko01200 Carbon metabolism*ko01230 Biosynthesis of amino acids*ko04066 HIF-1 signaling pathway	Carbohydrate transport and metabolism	COG0126	0.236819	5.89094e-05	0.494126	-23.7769	392.541	0.0217182	100
K12284	mshN	MSHA biogenesis protein MshN	Null	Null	Null	0.250843	0.00133143	0.522323	-26.7517	391.817	0.00171159	89.6936
K22210	DGLUCY	D-glutamate cyclase [EC:4.2.1.48]	ko00471 D-Glutamine and D-glutamate metabolism_x000D_ ko01100 Metabolic pathways	Null	Catalysis of the reaction: D-glutamate = 5-oxo-D-proline + H(2)O.	0.241641	4.29118e-05	0.501147	-24.6638	388.993	0.00259548	100
K09730	K09730	uncharacterized protein	Null	Nucleotide transport and metabolism, Replication, recombination and repair	COG1860	0.223566	0.00098889	0.467691	-20.5179	388.923	0.00199288	98.8858
K01058	pldA	phospholipase A1/A2 [EC:3.1.1.32 3.1.1.4]	ko00564 Glycerophospholipid metabolism*ko00565 Ether lipid metabolism*ko00590 Arachidonic acid metabolism*ko00591 Linoleic acid metabolism*ko00592 alpha-Linolenic acid metabolism*ko01100 Metabolic pathways*ko01110 Biosynthesis of secondary metabolites	Cell wall/membrane/envelope biogenesis	COG2829	0.222832	0.000401711	0.481821	-20.6805	385.808	0.00136602	98.6072
K04072	adhE	acetaldehyde dehydrogenase / alcohol dehydrogenase [EC:1.2.1.10 1.1.1.1]	ko00010 Glycolysis / Gluconeogenesis*ko00071 Fatty acid degradation*ko00350 Tyrosine metabolism*ko00620 Pyruvate metabolism*ko00625 Chloroalkane and chloroalkene degradation*ko00626 Naphthalene degradation*ko00650 Butanoate metabolism*ko01100 Metabolic pathways*ko01110 Biosynthesis of secondary metabolites*ko01120 Microbial metabolism in diverse environments*ko01220 Degradation of aromatic compou…	Energy production and conversion	COG1012	0.244845	8.48653e-05	0.510406	-25.0148	375.205	0.00319609	100
K06933	K06933	uncharacterized protein	Null	General function prediction only	COG1342	0.222049	0.000270892	0.464006	-19.6961	374.076	0.00589125	100
K09127	cmr3	CRISPR-associated protein Cmr3	Null	Defense mechanisms	COG1769	0.238691	0.000225709	0.498	-23.096	373.603	0.000387689	74.3733
K07574	yhbY	RNA-binding protein	Null	Translation, ribosomal structure and biogenesis	COG1534	0.24285	4.15102e-05	0.498182	-24.5083	373.192	0.0176993	100
K01224	E3.2.1.89	arabinogalactan endo-1,4-beta-galactosidase [EC:3.2.1.89]	Null	Null	Catalysis of the endohydrolysis of (1->4)-beta-D-galactosidic linkages in arabinogalactans.	0.238492	0.000184459	0.470057	-22.584	372.987	0.0223185	100
K01235	aguA	alpha-glucuronidase [EC:3.2.1.139]	Null	Carbohydrate transport and metabolism	COG3661	0.262983	0.000293701	0.522675	-28.3768	372.979	0.00810622	100
K06223	dam	DNA adenine methylase [EC:2.1.1.72]	ko03430 Mismatch repair	Replication, recombination and repair	COG0338	0.308236	0.00214382	0.589169	-40.0837	370.877	0.0208444	100
K02650	pilA	type IV pilus assembly protein PilA	ko02020 Two-component system	Cell motility, Intracellular trafficking, secretion, and vesicular transport, Extracellular structures	COG2165	0.23203	0.000173053	0.463941	-21.1373	369.287	0.00282976	92.7577
K18209	tfrA	fumarate reductase (CoM/CoB) subunit A [EC:1.3.4.1]	ko00720 Carbon fixation pathways in prokaryotes*ko01100 Metabolic pathways*ko01120 Microbial metabolism in diverse environments*ko01200 Carbon metabolism	Energy production and conversion	COG1053	0.224752	0.000144728	0.517373	-23.6487	368.755	0.00140097	94.7075
K01929	murF	UDP-N-acetylmuramoyl-tripeptide--D-alanyl-D-alanine ligase [EC:6.3.2.10]	ko00300 Lysine biosynthesis*ko00550 Peptidoglycan biosynthesis*ko01100 Metabolic pathways*ko01502 Vancomycin resistance	Cell wall/membrane/envelope biogenesis	COG0770	0.226998	0.000161112	0.434281	-20.4596	366.849	0.0241705	100
K19271	catA	chloramphenicol O-acetyltransferase type A [EC:2.3.1.28]	Null	Defense mechanisms	COG4845	0.249735	0.0116653	0.490793	-25.3056	366.314	0.0202483	100
K03327	TC.MATE, SLC47A, norM, mdtK, dinF	multidrug resistance protein, MATE family	Null	Defense mechanisms	COG0534	0.211202	1.96849e-05	0.482968	-19.2938	365.175	0.100065	100
K21498	higA-1	antitoxin HigA-1	Null	Null	Null	0.257066	0.000103759	0.599115	-33.9935	364.229	0.0175012	100
K21064	ycsE, yitU, ywtE	5-amino-6-(5-phospho-D-ribitylamino)uracil phosphatase [EC:3.1.3.104]	ko00740 Riboflavin metabolism*ko01100 Metabolic pathways*ko01110 Biosynthesis of secondary metabolites*ko01240 Biosynthesis of cofactors	Coenzyme transport and metabolism, General function prediction only	COG0561	0.320545	5.63893e-05	0.648261	-50.353	364.098	0.0160284	100
K01476	E3.5.3.1, rocF, arg	arginase [EC:3.5.3.1]	ko00220 Arginine biosynthesis*ko00330 Arginine and proline metabolism*ko01100 Metabolic pathways*ko01110 Biosynthesis of secondary metabolites*ko01230 Biosynthesis of amino acids*ko05146 Amoebiasis	Amino acid transport and metabolism	COG0010	0.267657	0.00271152	0.526972	-28.276	364.008	0.0007395	96.3788
K14086	echA	ech hydrogenase subunit A	Null	Null	Null	0.231199	0.000215995	0.540502	-26.4314	361.975	0.00169097	97.7716
K15922	yihQ	sulfoquinovosidase [EC:3.2.1.199]	Null	Carbohydrate transport and metabolism	COG1501	0.251449	0.0242157	0.473754	-23.9022	361.708	0.000947205	93.5933
K06960	K06960	uncharacterized protein	Null	General function prediction only	COG1837	0.23451	6.19544e-05	0.479921	-22.3295	358.225	0.0204827	100
K04754	mlaA, vacJ	phospholipid-binding lipoprotein MlaA	Null	Cell wall/membrane/envelope biogenesis	COG2853	0.241114	0.00103437	0.517133	-24.6416	357.172	0.00212969	96.9359
K12278	mshG	MSHA biogenesis protein MshG	Null	Cell motility, Intracellular trafficking, secretion, and vesicular transport, Extracellular structures	COG1459	0.287749	0.00196574	0.580913	-37.5299	355.229	0.00111909	71.5877
K11904	vgrG	type VI secretion system secreted protein VgrG	ko03070 Bacterial secretion system	Intracellular trafficking, secretion, and vesicular transport, Mobilome: prophages, transposons, General function prediction only	COG3501	0.236572	0.00133879	0.490104	-22.2961	354.046	0.011155	99.7214
K21395	yiaO	TRAP-type transport system periplasmic protein	Null	Carbohydrate transport and metabolism	COG1638	0.214645	2.56143e-05	0.471087	-19.0429	349.272	0.0093993	100
K06942	ychF	ribosome-binding ATPase	Null	Translation, ribosomal structure and biogenesis	COG0012	0.219686	0.00010106	0.49413	-20.9559	349.261	0.0248603	100
K10536	aguA	agmatine deiminase [EC:3.5.3.12]	ko00330 Arginine and proline metabolism*ko01100 Metabolic pathways	Amino acid transport and metabolism	COG2957	0.243987	0.00206125	0.502366	-24.8224	347.775	0.020337	100
K16694	tuaB	teichuronic acid exporter	Null	Cell wall/membrane/envelope biogenesis	COG2244	0.26744	0.00341629	0.508851	-28.8605	346.433	0.016928	100
K09765	queH	epoxyqueuosine reductase [EC:1.17.99.6]	Null	General function prediction only	COG1636	0.214451	4.71432e-05	0.459085	-19.1703	344.287	0.0219152	100
K09801	K09801	uncharacterized protein	Null	Defense mechanisms	COG2914	0.235569	0.000135662	0.513812	-24.2142	343.008	0.00143671	92.7577
K00046	idnO	gluconate 5-dehydrogenase [EC:1.1.1.69]	Null	Lipid transport and metabolism, Secondary metabolites biosynthesis, transport and catabolism, General function prediction only	COG1028	0.225658	0.000455149	0.457425	-19.8867	338.34	0.0121916	100
K03544	clpX, CLPX	ATP-dependent Clp protease ATP-binding subunit ClpX	ko04112 Cell cycle - Caulobacter	Posttranslational modification, protein turnover, chaperones	COG1219	0.229274	6.07497e-05	0.511154	-23.1716	338.312	0.0328196	100
K04484	radB	DNA repair protein RadB	Null	Replication, recombination and repair	COG0468	0.234536	0.000197755	0.468356	-21.7862	337.81	0.00191267	99.7214
K02316	dnaG	DNA primase [EC:2.7.7.101]	ko03030 DNA replication	Replication, recombination and repair	COG0358	0.209489	7.57989e-05	0.469685	-19.6482	337.159	0.0473066	100
K07322	ytfE, scdA	regulator of cell morphogenesis and NO signaling	Null	Posttranslational modification, protein turnover, chaperones	COG2846	0.24705	0.000334536	0.502428	-25.2293	335.966	0.01778	100
K02044	phnD	phosphonate transport system substrate-binding protein	ko02010 ABC transporters	Inorganic ion transport and metabolism	COG3221	0.242217	6.33709e-05	0.505874	-24.8131	333.191	0.00113911	96.6574
K03056	rpoL	DNA-directed RNA polymerase subunit L [EC:2.7.7.6]	ko03020 RNA polymerase	Transcription	COG1761	0.244445	0.000295817	0.509808	-26.0385	330.764	0.00260375	100
K21571	susE_F	starch-binding outer membrane protein SusE/F	Null	Null	Null	0.267898	0.000319722	0.520176	-29.0816	329.029	0.0224988	100
K07483	K07483	transposase	Null	Mobilome: prophages, transposons	COG2963	0.226981	6.10519e-05	0.491802	-21.2804	327.623	0.0654601	100
K08161	mdtG	MFS transporter, DHA1 family, multidrug resistance protein	Null	Carbohydrate transport and metabolism	COG2814	0.253152	0.000129442	0.522097	-26.6256	326.167	0.0026311	95.5432
K14273	xdh	D-xylose 1-dehydrogenase (NADP+, D-xylono-1,5-lactone-forming) [EC:1.1.1.179]	ko00040 Pentose and glucuronate interconversions*ko01100 Metabolic pathways	General function prediction only	COG0673	0.219416	5.81995e-05	0.50112	-21.869	325.597	0.000470439	89.1365
K06305	gerQ	spore germination protein Q	Null	Null	Null	0.220492	0.000413641	0.46445	-19.6244	323.363	0.000280625	78.273
K01843	kamA	lysine 2,3-aminomutase [EC:5.4.3.2]	ko00310 Lysine degradation*ko01100 Metabolic pathways	Amino acid transport and metabolism	COG1509	0.220845	0.000573635	0.488685	-21.3391	321.891	0.00365443	99.7214
K19225	gluP	rhomboid protease GluP [EC:3.4.21.105]	Null	Posttranslational modification, protein turnover, chaperones	COG0705	0.320206	0.000449356	0.651156	-51.6901	318.892	0.00758967	100
K03521	fixA, etfB	electron transfer flavoprotein beta subunit	Null	Energy production and conversion	COG2086	0.210804	9.51757e-05	0.466805	-19.5254	317.521	0.0180649	100
K07098	K07098	uncharacterized protein	Null	General function prediction only	COG1408	0.254556	0.000640274	0.54333	-27.6502	317.45	0.0464118	100
K02030	ABC.PA.S	polar amino acid transport system substrate-binding protein	Null	Amino acid transport and metabolism, Signal transduction mechanisms	COG0834	0.238832	3.29629e-05	0.505733	-24.2357	316.37	0.0409385	100
K06207	typA, bipA	GTP-binding protein	Null	Signal transduction mechanisms	COG1217	0.217949	6.50798e-05	0.484032	-20.3994	315.092	0.0206438	100
K02937	RP-L7e, RPL7	large subunit ribosomal protein L7e	ko03010 Ribosome_x000D_ ko05171 Coronavirus disease - COVID-19	Translation, ribosomal structure and biogenesis	COG1841	0.249988	0.000465979	0.55065	-29.7676	311.069	0.00153056	80.7799
K02040	pstS	phosphate transport system substrate-binding protein	ko02010 ABC transporters*ko02020 Two-component system*ko05152 Tuberculosis	Inorganic ion transport and metabolism	COG0226	0.322842	0.000124165	0.620819	-46.1198	310.215	0.0188814	100
K03517	nadA	quinolinate synthase [EC:2.5.1.72]	ko00760 Nicotinate and nicotinamide metabolism*ko01100 Metabolic pathways*ko01240 Biosynthesis of cofactors	Coenzyme transport and metabolism	COG0379	0.220139	0.000659936	0.474522	-20.4089	309.092	0.0207746	100
K00174	korA, oorA, oforA	2-oxoglutarate/2-oxoacid ferredoxin oxidoreductase subunit alpha [EC:1.2.7.3 1.2.7.11]	ko00010 Glycolysis / Gluconeogenesis*ko00020 Citrate cycle (TCA cycle)*ko00620 Pyruvate metabolism*ko00650 Butanoate metabolism*ko00720 Carbon fixation pathways in prokaryotes*ko01100 Metabolic pathways*ko01110 Biosynthesis of secondary metabolites*ko01120 Microbial metabolism in diverse environments*ko01200 Carbon metabolism	Energy production and conversion	COG0674	0.214209	0.000188413	0.48586	-19.6253	307.862	0.0264932	100
K07013	K07013	uncharacterized protein	Null	General function prediction only	COG1719	0.245873	0.000176733	0.500105	-24.8756	306.887	0.00209216	98.6072
K08640	E3.4.17.14	zinc D-Ala-D-Ala carboxypeptidase [EC:3.4.17.14]	Null	Null	Catalysis of the cleavage of the D-alanyl-D-alanine bond in (Ac)2-L-lysyl-D-alanyl-D-alanine.	0.241351	0.000164793	0.54683	-26.895	306.699	0.0411411	100
K09121	larC	pyridinium-3,5-bisthiocarboxylic acid mononucleotide nickel chelatase [EC:4.99.1.12]	Null	Function unknown	COG1641	0.245771	6.97868e-05	0.502891	-24.9164	306.602	0.00832163	100
K00549	metE	5-methyltetrahydropteroyltriglutamate--homocysteine methyltransferase [EC:2.1.1.14]	ko00270 Cysteine and methionine metabolism*ko00450 Selenocompound metabolism*ko01100 Metabolic pathways*ko01110 Biosynthesis of secondary metabolites*ko01230 Biosynthesis of amino acids	Amino acid transport and metabolism	COG0620	0.231426	5.92045e-05	0.492806	-22.2236	306.4	0.00515888	100
K00973	rfbA, rmlA, rffH	glucose-1-phosphate thymidylyltransferase [EC:2.7.7.24]	ko00521 Streptomycin biosynthesis*ko00523 Polyketide sugar unit biosynthesis*ko00525 Acarbose and validamycin biosynthesis*ko00541 O-Antigen nucleotide sugar biosynthesis*ko01100 Metabolic pathways*ko01110 Biosynthesis of secondary metabolites	Cell wall/membrane/envelope biogenesis	COG1209	0.385469	0.0893088	0.662853	-60.8113	305.497	0.0368381	100
K06209	pheB	chorismate mutase [EC:5.4.99.5]	ko00400 Phenylalanine, tyrosine and tryptophan biosynthesis*ko01100 Metabolic pathways*ko01110 Biosynthesis of secondary metabolites*ko01230 Biosynthesis of amino acids	General function prediction only	COG4492	0.246716	0.000285644	0.507524	-25.5677	303.379	0.00741456	100
K09159	cptB	antitoxin CptB	Null	Posttranslational modification, protein turnover, chaperones	COG2938	0.222614	0.000117194	0.495831	-20.8714	299.791	0.000684447	81.8942
Multiple	NA	NA	NA	NA	NA	0.25082	3.33443e-05	0.598305	-33.359	296.166	1.08221	100
K03778	ldhA	D-lactate dehydrogenase [EC:1.1.1.28]	ko00620 Pyruvate metabolism*ko01100 Metabolic pathways*ko01120 Microbial metabolism in diverse environments	Energy production and conversion, Coenzyme transport and metabolism, General function prediction only	COG1052	0.220908	3.48075e-05	0.517426	-22.4367	294.636	0.0110909	100
K07505	repA	regulatory protein RepA	Null	Replication, recombination and repair	COG3598	0.216837	9.80157e-05	0.469818	-19.2402	293.337	0.00151828	95.2646
K07102	amgK	N-acetylmuramate 1-kinase [EC:2.7.1.221]	ko00520 Amino sugar and nucleotide sugar metabolism*ko01100 Metabolic pathways	General function prediction only	COG3178	0.22618	0.000323089	0.459793	-19.933	291.931	0.0128795	100
K03475	ulaA, sgaT	ascorbate PTS system EIIC component	ko00053 Ascorbate and aldarate metabolism*ko01100 Metabolic pathways*ko01120 Microbial metabolism in diverse environments*ko02060 Phosphotransferase system (PTS)	Carbohydrate transport and metabolism	COG3037	0.249412	0.00014047	0.508054	-26.2391	289.392	0.000805979	91.922
K00626	ACAT, atoB	acetyl-CoA C-acetyltransferase [EC:2.3.1.9]	ko00071 Fatty acid degradation*ko00072 Synthesis and degradation of ketone bodies*ko00280 Valine, leucine and isoleucine degradation*ko00310 Lysine degradation*ko00362 Benzoate degradation*ko00380 Tryptophan metabolism*ko00620 Pyruvate metabolism*ko00630 Glyoxylate and dicarboxylate metabolism*ko00640 Propanoate metabolism*ko00650 Butanoate metabolism*ko00720 Carbon fixation pathways in prokaryot…	Lipid transport and metabolism	COG0183	0.23598	8.02448e-05	0.511377	-23.4039	288.862	0.00522817	100
K23264	purS	phosphoribosylformylglycinamidine synthase subunit PurS [EC:6.3.5.3]	ko00230 Purine metabolism_x000D_ ko01100 Metabolic pathways_x000D_ ko01110 Biosynthesis of secondary metabolites	Nucleotide transport and metabolism	COG1828	0.221271	7.90321e-05	0.478307	-20.2725	287.578	0.00218134	100
K02073	metQ	D-methionine transport system substrate-binding protein	ko02010 ABC transporters	Inorganic ion transport and metabolism	COG1464	0.233608	3.83232e-05	0.544749	-27.1189	286.785	0.0129511	100
K00878	thiM	hydroxyethylthiazole kinase [EC:2.7.1.50]	ko00730 Thiamine metabolism*ko01100 Metabolic pathways*ko01240 Biosynthesis of cofactors	Coenzyme transport and metabolism	COG2145	0.342648	0.000254208	0.698254	-62.824	284.547	0.00605472	100
K13002	wbyL	glycosyltransferase [EC:2.4.1.-]	Null	Cell wall/membrane/envelope biogenesis	COG0463	0.275893	0.00274645	0.539412	-32.1264	283.46	0.0284561	100
K18011	kamE	beta-lysine 5,6-aminomutase beta subunit [EC:5.4.3.3]	ko00310 Lysine degradation*ko01100 Metabolic pathways	Null	Catalysis of the reaction: (3S)-3,6-diaminohexanoate = (3S,5S)-3,5-diaminohexanoate.	0.217102	0.00026549	0.514046	-22.181	283.352	0.00214549	100
K05772	tupA, vupA	tungstate transport system substrate-binding protein	ko02010 ABC transporters	Inorganic ion transport and metabolism	COG2998	0.231353	0.00327628	0.463995	-20.4615	281.213	0.000832898	96.6574
K02435	gatC, GATC	aspartyl-tRNA(Asn)/glutamyl-tRNA(Gln) amidotransferase subunit C [EC:6.3.5.6 6.3.5.7]	ko00970 Aminoacyl-tRNA biosynthesis*ko01100 Metabolic pathways	Translation, ribosomal structure and biogenesis	COG0721	0.270782	0.00151832	0.530831	-29.9969	280.963	0.00876377	100
K03050	rpoE2	DNA-directed RNA polymerase subunit E" [EC:2.7.7.6]	ko03020 RNA polymerase	Transcription	COG2093	0.22205	0.000216648	0.470862	-20.0189	280.519	0.00257819	100
K02025	ABC.MS.P	multiple sugar transport system permease protein	Null	Carbohydrate transport and metabolism	COG1175	0.244912	2.90462e-05	0.521134	-25.8521	279.937	0.0111177	100
K00979	kdsB	3-deoxy-manno-octulosonate cytidylyltransferase (CMP-KDO synthetase) [EC:2.7.7.38]	ko00540 Lipopolysaccharide biosynthesis*ko01100 Metabolic pathways	Cell wall/membrane/envelope biogenesis	COG1212	0.225197	0.00213668	0.464603	-20.1912	276.187	0.018016	100
K06962	K06962	uncharacterized protein	Null	General function prediction only	COG3688	0.222123	0.00022671	0.514522	-22.8517	276.003	0.00167066	98.6072
K03634	lolA	outer membrane lipoprotein carrier protein	Null	Cell wall/membrane/envelope biogenesis	COG2834	0.219964	0.000903896	0.459912	-19.1464	273.992	0.0175954	100
K06213	mgtE	magnesium transporter	Null	Inorganic ion transport and metabolism	COG2239	0.329518	0.0339394	0.617297	-45.3936	273.345	0.011126	100
K01940	argG, ASS1	argininosuccinate synthase [EC:6.3.4.5]	ko00220 Arginine biosynthesis*ko00250 Alanine, aspartate and glutamate metabolism*ko01100 Metabolic pathways*ko01110 Biosynthesis of secondary metabolites*ko01230 Biosynthesis of amino acids*ko05418 Fluid shear stress and atherosclerosis	Amino acid transport and metabolism	COG0137	0.226538	5.79658e-05	0.485492	-21.4944	272.646	0.0204637	100
K00053	ilvC	ketol-acid reductoisomerase [EC:1.1.1.86]	ko00290 Valine, leucine and isoleucine biosynthesis*ko00770 Pantothenate and CoA biosynthesis*ko01100 Metabolic pathways*ko01110 Biosynthesis of secondary metabolites*ko01210 2-Oxocarboxylic acid metabolism*ko01230 Biosynthesis of amino acids	Amino acid transport and metabolism, Coenzyme transport and metabolism	COG0059	0.219475	6.09758e-05	0.458827	-19.4816	271.744	0.0172779	100
K21903	cadC, smtB	ArsR family transcriptional regulator, lead/cadmium/zinc/bismuth-responsive transcriptional repressor	Null	Transcription	COG0640	0.213604	0.000125788	0.47058	-19.2009	271.018	0.00935932	100
K07107	ybgC	acyl-CoA thioester hydrolase [EC:3.1.2.-]	Null	Lipid transport and metabolism	COG0824	0.246142	0.000161519	0.518868	-26.0893	269.028	0.0510997	100
K03816	xpt	xanthine phosphoribosyltransferase [EC:2.4.2.22]	ko00230 Purine metabolism*ko01100 Metabolic pathways*ko01110 Biosynthesis of secondary metabolites	Nucleotide transport and metabolism	COG0503	0.268701	7.46904e-05	0.570338	-32.3234	268.989	0.0129784	100
K00764	purF, PPAT	amidophosphoribosyltransferase [EC:2.4.2.14]	ko00230 Purine metabolism*ko00250 Alanine, aspartate and glutamate metabolism*ko01100 Metabolic pathways*ko01110 Biosynthesis of secondary metabolites	Nucleotide transport and metabolism	COG0034	0.227942	5.91697e-05	0.512195	-23.9892	267.019	0.0371844	100
K02007	cbiM	cobalt/nickel transport system permease protein	ko02010 ABC transporters	Inorganic ion transport and metabolism	COG0310	0.218382	3.58324e-05	0.522429	-24.1258	266.271	0.00705382	100
K16511	mecA1_2	adapter protein MecA 1/2	Null	Transcription, Signal transduction mechanisms, Cell motility	COG4862	0.205027	6.68189e-05	0.475172	-19.0052	265.551	0.00565226	100
K03310	TC.AGCS	alanine or glycine:cation symporter, AGCS family	Null	Amino acid transport and metabolism	COG1115	0.270306	4.26688e-05	0.539606	-31.3395	265.422	0.0383655	100
K05305	FUK	fucokinase [EC:2.7.1.52]	ko00051 Fructose and mannose metabolism*ko00520 Amino sugar and nucleotide sugar metabolism*ko01100 Metabolic pathways	Null	Catalysis of the reaction: L-fucose + ATP = beta-L-fucose 1-phosphate + ADP + 2 H(+).	0.249838	0.00940072	0.496885	-24.4281	264.842	0.00501563	100
K06863	purP	5-formaminoimidazole-4-carboxamide-1-(beta)-D-ribofuranosyl 5'-monophosphate synthetase [EC:6.3.4.23]	ko00230 Purine metabolism*ko01100 Metabolic pathways*ko01110 Biosynthesis of secondary metabolites	Nucleotide transport and metabolism	COG1759	0.239474	0.00246886	0.487903	-23.4259	261.565	0.00148498	98.3287
K16190	GLCAK	glucuronokinase [EC:2.7.1.43]	ko00040 Pentose and glucuronate interconversions*ko00053 Ascorbate and aldarate metabolism*ko00520 Amino sugar and nucleotide sugar metabolism*ko01100 Metabolic pathways	Null	Catalysis of the reaction: D-glucuronate + ATP = 1-phospho-alpha-D-glucuronate + ADP + 2 H(+).	0.228442	0.000622173	0.480134	-20.6402	261.505	0.000302103	69.6379
K19411	mcsA	protein arginine kinase activator	Null	Posttranslational modification, protein turnover, chaperones	COG3880	0.22801	7.44784e-05	0.443505	-20.1378	260.388	0.00444541	100
K00577	mtrA	tetrahydromethanopterin S-methyltransferase subunit A [EC:2.1.1.86]	ko00680 Methane metabolism*ko01100 Metabolic pathways*ko01120 Microbial metabolism in diverse environments*ko01200 Carbon metabolism	Coenzyme transport and metabolism	COG4063	0.241994	7.89619e-05	0.513709	-26.0685	258.114	0.0039273	100
K01854	glf	UDP-galactopyranose mutase [EC:5.4.99.9]	ko00052 Galactose metabolism*ko00520 Amino sugar and nucleotide sugar metabolism*ko00541 O-Antigen nucleotide sugar biosynthesis*ko01100 Metabolic pathways	Cell wall/membrane/envelope biogenesis	COG0562	0.270555	9.26636e-05	0.539775	-30.9864	256.421	0.0205842	100
K07464	cas4	CRISPR-associated exonuclease Cas4 [EC:3.1.12.1]	Null	Defense mechanisms	COG1468	0.280032	7.13562e-05	0.597654	-38.483	255.496	0.00980793	100
K07484	K07484	transposase	Null	Mobilome: prophages, transposons	COG3436	0.230511	2.7378e-05	0.509344	-22.6305	254.312	0.0783451	100
K04567	KARS, lysS	lysyl-tRNA synthetase, class II [EC:6.1.1.6]	ko00970 Aminoacyl-tRNA biosynthesis	Translation, ribosomal structure and biogenesis	COG1190	0.24861	0.000162609	0.548351	-27.5431	250.214	0.0197536	100
K03635	MOCS2B, moaE	molybdopterin synthase catalytic subunit [EC:2.8.1.12]	ko00790 Folate biosynthesis*ko01100 Metabolic pathways*ko01240 Biosynthesis of cofactors*ko04122 Sulfur relay system	Coenzyme transport and metabolism	COG0314	0.250119	0.000231719	0.493427	-24.9867	249.193	0.00233124	100
K00616	E2.2.1.2, talA, talB	transaldolase [EC:2.2.1.2]	ko00030 Pentose phosphate pathway*ko01100 Metabolic pathways*ko01110 Biosynthesis of secondary metabolites*ko01120 Microbial metabolism in diverse environments*ko01200 Carbon metabolism*ko01230 Biosynthesis of amino acids	Carbohydrate transport and metabolism	COG0176	0.250029	0.000716584	0.534074	-26.6212	248.601	0.00257438	100
K01921	ddl	D-alanine-D-alanine ligase [EC:6.3.2.4]	ko00473 D-Alanine metabolism*ko00550 Peptidoglycan biosynthesis*ko01100 Metabolic pathways*ko01502 Vancomycin resistance	Cell wall/membrane/envelope biogenesis, General function prediction only	COG1181	0.255972	0.000183807	0.512052	-26.7129	248.435	0.0311874	100
K06898	larB	pyridinium-3,5-biscarboxylic acid mononucleotide synthase [EC:2.5.1.143]	Null	Nucleotide transport and metabolism	COG1691	0.218414	2.95498e-05	0.495855	-20.7647	246.943	0.00886209	100
K11130	NOP10, NOLA3	H/ACA ribonucleoprotein complex subunit 3	ko03008 Ribosome biogenesis in eukaryotes	Translation, ribosomal structure and biogenesis	COG2260	0.223046	0.000265776	0.487581	-21.4412	246.614	0.00232453	100
K00558	DNMT1, dcm	DNA (cytosine-5)-methyltransferase 1 [EC:2.1.1.37]	ko00270 Cysteine and methionine metabolism*ko01100 Metabolic pathways*ko05206 MicroRNAs in cancer	Replication, recombination and repair	COG0270	0.303496	0.0379688	0.561255	-36.605	246.311	0.0489385	100
K01206	FUCA	alpha-L-fucosidase [EC:3.2.1.51]	ko00511 Other glycan degradation*ko04142 Lysosome	Carbohydrate transport and metabolism	COG3669	0.254116	0.000526528	0.57163	-31.4209	246.274	0.0219086	100
K08315	hycI	hydrogenase 3 maturation protease [EC:3.4.23.51]	Null	Energy production and conversion	COG0680	0.231285	0.000246709	0.490504	-22.9417	243.802	0.00181135	99.4429
K21572	susD	starch-binding outer membrane protein, SusD/RagB family	Null	Null	Null	0.235454	8.96568e-05	0.503012	-23.1243	243.201	0.210246	100
K23393	murT	lipid II isoglutaminyl synthase (glutamine-hydrolysing) [EC:6.3.5.13]	ko00550 Peptidoglycan biosynthesis_x000D_ ko01100 Metabolic pathways	Cell wall/membrane/envelope biogenesis	COG0769	0.232885	0.000263256	0.451316	-21.0738	242.75	0.00753017	100
K01775	alr	alanine racemase [EC:5.1.1.1]	ko00473 D-Alanine metabolism*ko01100 Metabolic pathways*ko01502 Vancomycin resistance	Cell wall/membrane/envelope biogenesis	COG0787	0.238059	0.000212279	0.504328	-23.3089	239.418	0.0168417	100
K02459	gspJ	general secretion pathway protein J	ko03070 Bacterial secretion system*ko05111 Biofilm formation - Vibrio cholerae	Cell motility, Intracellular trafficking, secretion, and vesicular transport, Extracellular structures	COG2165	0.218841	0.00013549	0.498484	-20.9597	239.057	0.00223603	96.9359
K01512	acyP	acylphosphatase [EC:3.6.1.7]	ko00620 Pyruvate metabolism*ko00627 Aminobenzoate degradation*ko01100 Metabolic pathways*ko01120 Microbial metabolism in diverse environments	Energy production and conversion	COG1254	0.266973	0.000176028	0.534278	-30.665	237.501	0.00706984	100
K06076	fadL	long-chain fatty acid transport protein	Null	Lipid transport and metabolism	COG2067	0.239618	0.000777173	0.478257	-23.2346	237.24	0.0196763	100
K07004	K07004	uncharacterized protein	Null	General function prediction only	COG2374	0.276264	0.000638642	0.570569	-33.7873	237.165	0.00223523	96.1003
K03091	sigH	RNA polymerase sporulation-specific sigma factor	Null	Null	Sigma factors act as the promoter specificity subunit of eubacterial and plant plastid multisubunit RNA polymerases, whose core subunit composition is often described as alpha(2)-beta-beta-prime. Although sigma does not bind DNA on its own, when combined with the core to form the holoenzyme, the sigma factor binds specifically to promoter elements. The sigma subunit is released once elongation be…	0.228278	4.61142e-05	0.441574	-20.0002	235.704	0.0178596	100
K02411	fliH	flagellar assembly protein FliH	ko02040 Flagellar assembly	Cell motility, Intracellular trafficking, secretion, and vesicular transport	COG1317	0.22886	9.76752e-05	0.475036	-21.1417	233.872	0.0022398	96.6574
K06407	spoVAE	stage V sporulation protein AE	Null	Null	Null	0.223609	6.21136e-05	0.432981	-19.1073	233.369	0.0067718	100
K08963	mtnA	methylthioribose-1-phosphate isomerase [EC:5.3.1.23]	ko00270 Cysteine and methionine metabolism*ko01100 Metabolic pathways	Null	Catalysis of the reaction: S-methyl-5-thio-alpha-D-ribose 1-phosphate = S-methyl-5-thio-D-ribulose 1-phosphate.	0.217107	3.73075e-05	0.493755	-20.1691	232.431	0.00457686	100
K05367	pbpC	penicillin-binding protein 1C [EC:2.4.1.129]	ko00550 Peptidoglycan biosynthesis	Cell wall/membrane/envelope biogenesis	COG0744	0.30085	0.00157066	0.560512	-36.712	231.892	0.00125566	96.3788
K05884	comC	L-2-hydroxycarboxylate dehydrogenase (NAD+) [EC:1.1.1.337]	ko00680 Methane metabolism*ko01100 Metabolic pathways*ko01240 Biosynthesis of cofactors	Energy production and conversion	COG2055	0.236832	7.03237e-05	0.48371	-22.619	230.073	0.00433704	100
K09803	K09803	uncharacterized protein	Null	Function unknown	COG2929	0.217297	5.45941e-05	0.515041	-23.1134	229.105	0.00679136	100
K06396	spoIIIAG	stage III sporulation protein AG	Null	Null	Null	0.231221	0.000134628	0.442838	-20.7411	227.893	0.00388374	99.7214
K03622	ssh10b	archaea-specific DNA-binding protein	Null	Transcription	COG1581	0.247269	0.00016648	0.602288	-38.1015	227.227	0.00184604	98.3287
K05799	pdhR	GntR family transcriptional regulator, transcriptional repressor for pyruvate dehydrogenase complex	Null	Transcription	COG2186	0.240414	6.13971e-05	0.463611	-22.7587	225.168	0.0087609	100
K04763	xerD	integrase/recombinase XerD	Null	Replication, recombination and repair	COG4974	0.248838	0.000180891	0.549916	-28.3307	224.141	0.150732	100
K02383	flbB	flagellar protein FlbB	Null	Null	Null	0.224854	0.000152465	0.459459	-20.0536	221.387	0.000332722	71.3092
K06864	larE	pyridinium-3,5-biscarboxylic acid mononucleotide sulfurtransferase [EC:4.4.1.37]	Null	General function prediction only	COG1606	0.20028	2.27394e-05	0.523097	-22.4316	220.794	0.00876112	100
K01246	tag	DNA-3-methyladenine glycosylase I [EC:3.2.2.20]	ko03410 Base excision repair	Replication, recombination and repair	COG2818	0.220766	5.84677e-05	0.476264	-20.1228	219.887	0.0101137	100
K19693	tfoS	AraC family transcriptional regulator, chitin signaling transcriptional activator	Null	Transcription	COG2207	0.243701	9.72281e-05	0.528704	-26.039	219.255	0.0146498	100
K00240	sdhB, frdB	succinate dehydrogenase / fumarate reductase, iron-sulfur subunit [EC:1.3.5.1 1.3.5.4]	ko00020 Citrate cycle (TCA cycle)*ko00190 Oxidative phosphorylation*ko00650 Butanoate metabolism*ko00720 Carbon fixation pathways in prokaryotes*ko01100 Metabolic pathways*ko01110 Biosynthesis of secondary metabolites*ko01120 Microbial metabolism in diverse environments*ko01200 Carbon metabolism	Energy production and conversion	COG0479	0.276321	0.000120424	0.562937	-34.6745	217.82	0.0127654	100
K09724	K09724	uncharacterized protein	Null	Function unknown	COG1771	0.300624	0.00139742	0.592195	-40.2481	217.359	0.00117894	95.5432
K02026	ABC.MS.P1	multiple sugar transport system permease protein	Null	Carbohydrate transport and metabolism	COG0395	0.300821	0.000142902	0.622267	-44.0038	217.091	0.0131814	100
K22844	aglG	glucosyl-dolichyl phosphate glucuronosyltransferase [EC:2.4.1.356]	Null	Cell motility	COG1215	0.395959	0.00259691	0.800633	-97.0491	216.575	0.00103525	90.5292
K14941	cofC, fbiD	2-phospho-L-lactate/phosphoenolpyruvate guanylyltransferase [EC:2.7.7.68 2.7.7.105]	ko00680 Methane metabolism*ko01100 Metabolic pathways*ko01120 Microbial metabolism in diverse environments*ko01240 Biosynthesis of cofactors	Coenzyme transport and metabolism	COG1920	0.222781	0.00118562	0.485118	-21.9262	214.352	0.00159599	97.2145
K03204	virB9, lvhB9	type IV secretion system protein VirB9	ko03070 Bacterial secretion system	Intracellular trafficking, secretion, and vesicular transport	COG3504	0.23709	0.000312057	0.493659	-22.6193	213.812	0.00226086	70.7521
K08988	K08988	putative membrane protein	Null	Function unknown	COG3762	0.222297	0.000754974	0.467499	-19.8841	212.77	0.000684127	96.3788
K06177	rluA	tRNA pseudouridine32 synthase / 23S rRNA pseudouridine746 synthase [EC:5.4.99.28 5.4.99.29]	Null	Translation, ribosomal structure and biogenesis	COG0564	0.305394	0.0199059	0.59711	-39.3151	212.233	0.00974647	100
K13327	spnN, oleW	dTDP-3,4-didehydro-2,6-dideoxy-alpha-D-glucose 3-reductase [EC:1.1.1.384]	ko00523 Polyketide sugar unit biosynthesis*ko01100 Metabolic pathways*ko01110 Biosynthesis of secondary metabolites	General function prediction only	COG0673	0.262567	0.000156984	0.530512	-28.8383	212.177	0.000671997	89.9721
K07404	pgl	6-phosphogluconolactonase [EC:3.1.1.31]	ko00030 Pentose phosphate pathway*ko01100 Metabolic pathways*ko01110 Biosynthesis of secondary metabolites*ko01120 Microbial metabolism in diverse environments*ko01200 Carbon metabolism	Carbohydrate transport and metabolism	COG2706	0.221623	2.209e-05	0.496666	-21.1535	208.912	0.00639096	100
K14106	ehaO	energy-converting hydrogenase A subunit O	Null	Energy production and conversion	COG3261	0.254293	0.00294347	0.488684	-25.6854	206.068	0.00144437	98.0501
K03189	ureG	urease accessory protein	Null	Posttranslational modification, protein turnover, chaperones	COG0378	0.215825	5.61657e-05	0.515294	-21.2372	205.581	0.00148285	88.8579
K02499	yabN	tetrapyrrole methylase family protein / MazG family protein	Null	General function prediction only	COG3956	0.261081	0.000304333	0.583634	-33.0544	202.441	0.00318196	100
K07075	K07075	uncharacterized protein	Null	General function prediction only	COG1669	0.214976	0.000891484	0.462048	-19.1347	201.863	0.0198182	100
K03431	glmM	phosphoglucosamine mutase [EC:5.4.2.10]	ko00520 Amino sugar and nucleotide sugar metabolism*ko01100 Metabolic pathways	Carbohydrate transport and metabolism	COG1109	0.247129	3.77971e-05	0.513159	-25.9681	201.734	0.0114971	100
K14136	K14136	decaprenyl-phosphate phosphoribosyltransferase [EC:2.4.2.45]	Null	Coenzyme transport and metabolism	COG0382	0.33171	0.0285959	0.646982	-48.3479	200.455	0.0084016	100
K02783	srlA	glucitol/sorbitol PTS system EIIC component	ko00051 Fructose and mannose metabolism*ko01100 Metabolic pathways*ko02060 Phosphotransferase system (PTS)	Carbohydrate transport and metabolism	COG3730	0.274902	0.000470204	0.533747	-31.167	197.592	0.00162509	99.7214
K21012	pelG	polysaccharide biosynthesis protein PelG	ko02025 Biofilm formation - Pseudomonas aeruginosa	Function unknown	COG4267	0.252136	0.000105629	0.573503	-33.5518	194.452	0.00102014	92.2006
K03545	tig	trigger factor	Null	Posttranslational modification, protein turnover, chaperones	COG0544	0.265621	0.00019916	0.536238	-29.747	193.182	0.0306888	100
K06131	clsA_B	cardiolipin synthase A/B [EC:2.7.8.-]	ko00564 Glycerophospholipid metabolism*ko01100 Metabolic pathways	Lipid transport and metabolism	COG1502	0.272041	0.000461689	0.536567	-30.9726	191.134	0.0289876	100
K02527	kdtA, waaA	3-deoxy-D-manno-octulosonic-acid transferase [EC:2.4.99.12 2.4.99.13 2.4.99.14 2.4.99.15]	ko00540 Lipopolysaccharide biosynthesis*ko01100 Metabolic pathways	Cell wall/membrane/envelope biogenesis	COG1519	0.221926	0.00045779	0.453785	-19.2658	190.088	0.0166696	100
K00339	nuoJ	NADH-quinone oxidoreductase subunit J [EC:7.1.1.2]	ko00190 Oxidative phosphorylation*ko01100 Metabolic pathways	Energy production and conversion	COG0839	0.278213	0.000346549	0.57583	-36.5	187.056	0.000778372	94.9861
K04062	osmB	osmotically inducible lipoprotein OsmB	Null	Null	Null	0.230681	0.000604363	0.493704	-21.8082	186.582	0.0052469	100
K03499	trkA, ktrA	trk system potassium uptake protein	Null	Inorganic ion transport and metabolism	COG0569	0.238738	4.13641e-05	0.508552	-23.9785	185.959	0.0408253	100
K00563	rlmA1	23S rRNA (guanine745-N1)-methyltransferase [EC:2.1.1.187]	Null	Secondary metabolites biosynthesis, transport and catabolism, General function prediction only	COG0500	0.23512	6.32737e-05	0.475266	-22.8559	185.949	0.00371046	100
K14099	ehaH	energy-converting hydrogenase A subunit H	Null	Energy production and conversion	COG4078	0.268684	0.0080881	0.542384	-30.8492	185.902	0.00164556	98.8858
K07446	trm-G10	tRNA (guanine10-N2)-dimethyltransferase [EC:2.1.1.213]	Null	Translation, ribosomal structure and biogenesis	COG1041	0.222838	3.33465e-05	0.504373	-20.9629	182.625	0.00163727	98.8858
K01144	E3.1.11.5	exodeoxyribonuclease V [EC:3.1.11.5]	Null	Null	Catalysis of the exonucleolytic cleavage (in the presence of ATP) in either 5' to 3' or 3' to 5' direction to yield 5'-phosphooligonucleotides.	0.231233	0.00034287	0.477898	-21.0992	181.668	0.0150575	100
K00705	malQ	4-alpha-glucanotransferase [EC:2.4.1.25]	ko00500 Starch and sucrose metabolism*ko01100 Metabolic pathways*ko01110 Biosynthesis of secondary metabolites	Carbohydrate transport and metabolism	COG1640	0.227766	8.46389e-05	0.507067	-21.6182	180.298	0.0293059	100
K13010	per, rfbE	perosamine synthetase [EC:2.6.1.102]	ko00520 Amino sugar and nucleotide sugar metabolism*ko00541 O-Antigen nucleotide sugar biosynthesis*ko01100 Metabolic pathways	Cell wall/membrane/envelope biogenesis	COG0399	0.211357	0.000203669	0.473982	-19.137	179.632	0.00231414	99.7214
K01883	CARS, cysS	cysteinyl-tRNA synthetase [EC:6.1.1.16]	ko00970 Aminoacyl-tRNA biosynthesis	Translation, ribosomal structure and biogenesis	COG0215	0.240254	0.000112483	0.487577	-23.5553	177.179	0.0243043	100
K19302	bcrC	undecaprenyl-diphosphatase [EC:3.6.1.27]	ko00550 Peptidoglycan biosynthesis	Lipid transport and metabolism	COG0671	0.249814	0.000190834	0.498905	-25.7434	176.28	0.0334887	100
K12976	pagL	lipid A 3-O-deacylase [EC:3.1.1.-]	ko00540 Lipopolysaccharide biosynthesis	Null	Null	0.275169	0.00157074	0.549457	-30.7725	175.119	0.00598809	100
K03306	TC.PIT	inorganic phosphate transporter, PiT family	Null	Inorganic ion transport and metabolism	COG0306	0.266334	5.92305e-05	0.567943	-31.6717	174.61	0.00130762	90.5292
K02770	fruA	fructose PTS system EIIBC or EIIC component [EC:2.7.1.202]	ko00051 Fructose and mannose metabolism*ko01100 Metabolic pathways*ko01120 Microbial metabolism in diverse environments*ko02060 Phosphotransferase system (PTS)	Carbohydrate transport and metabolism	COG1445	0.233652	3.05417e-05	0.499255	-22.7859	172.865	0.0030447	100
K02067	mlaD, linM	phospholipid/cholesterol/gamma-HCH transport system substrate-binding protein	ko02010 ABC transporters	Cell wall/membrane/envelope biogenesis	COG1463	0.231887	0.00444737	0.438434	-20.9602	172.55	0.0188751	100
K09748	rimP	ribosome maturation factor RimP	Null	Translation, ribosomal structure and biogenesis	COG0779	0.212544	0.000185596	0.474431	-19.2961	171.823	0.0357105	100
K02072	metI	D-methionine transport system permease protein	ko02010 ABC transporters	Amino acid transport and metabolism	COG2011	0.213656	2.89957e-05	0.512248	-22.5625	170.246	0.0128073	100
K09516	RETSAT	all-trans-retinol 13,14-reductase [EC:1.3.99.23]	ko00830 Retinol metabolism	Null	Catalysis of the reaction: all-trans-13,14-dihydroretinol + A = all-trans-retinol + AH(2). Note that this reaction has only been observed to occur in the opposite direction.	0.245131	0.000197265	0.505034	-24.8633	170.243	0.0066009	100
K15921	xynD	arabinoxylan arabinofuranohydrolase [EC:3.2.1.55]	ko00520 Amino sugar and nucleotide sugar metabolism*ko01100 Metabolic pathways	Null	Catalysis of the hydrolysis of terminal non-reducing alpha-L-arabinofuranoside residues in alpha-L-arabinosides.	0.214393	0.000210138	0.487928	-19.6075	169.263	0.0449387	100
K03809	wrbA	NAD(P)H dehydrogenase (quinone) [EC:1.6.5.2]	ko00130 Ubiquinone and other terpenoid-quinone biosynthesis*ko01100 Metabolic pathways*ko01110 Biosynthesis of secondary metabolites*ko01240 Biosynthesis of cofactors	Energy production and conversion	COG0655	0.216534	0.000450708	0.465761	-19.1701	168.008	0.000550649	95.2646
K03205	virD4, lvhD4	type IV secretion system protein VirD4 [EC:7.4.2.8]	ko03070 Bacterial secretion system	Intracellular trafficking, secretion, and vesicular transport	COG3451	0.229149	0.000277721	0.466802	-20.4953	167.092	0.0152248	100
K03630	radC	DNA repair protein RadC	Null	Replication, recombination and repair	COG2003	0.241482	0.000148576	0.510075	-23.9214	166.744	0.0448274	100
K01048	pldB	lysophospholipase [EC:3.1.1.5]	ko00564 Glycerophospholipid metabolism	Lipid transport and metabolism	COG2267	0.286901	0.000179557	0.586746	-36.5006	165.996	0.00356971	99.4429
K19048	symE	toxic protein SymE	Null	Null	Null	0.222561	0.00151331	0.462901	-19.399	165.406	0.0026233	99.7214
K05939	aas	acyl-[acyl-carrier-protein]-phospholipid O-acyltransferase / long-chain-fatty-acid--[acyl-carrier-protein] ligase [EC:2.3.1.40 6.2.1.20]	ko00071 Fatty acid degradation*ko00564 Glycerophospholipid metabolism	Lipid transport and metabolism	COG0204	0.279126	0.000255897	0.572759	-36.0141	165.183	0.00105774	79.9443
K03325	ACR3, arsB	arsenite transporter	Null	Inorganic ion transport and metabolism	COG0798	0.230388	2.9115e-05	0.480769	-21.7624	164.724	0.00301947	100
K18908	mepA	multidrug efflux pump	Null	Defense mechanisms	COG0534	0.246295	0.000344243	0.520797	-26.7963	163.845	0.00904522	100
K00204	fwdH	4Fe-4S ferredoxin	ko00680 Methane metabolism*ko01100 Metabolic pathways*ko01120 Microbial metabolism in diverse environments*ko01200 Carbon metabolism	Nucleotide transport and metabolism	COG1146	0.227616	0.000128534	0.479362	-21.2357	162.342	0.00212238	99.4429
K07816	E2.7.6.5X	putative GTP pyrophosphokinase [EC:2.7.6.5]	ko00230 Purine metabolism*ko01100 Metabolic pathways	Nucleotide transport and metabolism, Signal transduction mechanisms	COG2357	0.255991	0.000229282	0.530932	-28.0067	157.244	0.0247156	100
K01679	E4.2.1.2B, fumC, FH	fumarate hydratase, class II [EC:4.2.1.2]	ko00020 Citrate cycle (TCA cycle)*ko00620 Pyruvate metabolism*ko00720 Carbon fixation pathways in prokaryotes*ko01100 Metabolic pathways*ko01110 Biosynthesis of secondary metabolites*ko01120 Microbial metabolism in diverse environments*ko01200 Carbon metabolism*ko04934 Cushing syndrome*ko05200 Pathways in cancer*ko05211 Renal cell carcinoma	Energy production and conversion	COG0114	0.44258	0.0268688	0.798606	-103.54	155.954	0.00375217	99.7214
K01209	abfA	alpha-L-arabinofuranosidase [EC:3.2.1.55]	ko00520 Amino sugar and nucleotide sugar metabolism*ko01100 Metabolic pathways	Carbohydrate transport and metabolism	COG3534	0.222053	0.00109936	0.477058	-20.158	155.538	0.0336102	100
K17236	araQ	arabinosaccharide transport system permease protein	ko02010 ABC transporters	Carbohydrate transport and metabolism	COG0395	0.228471	4.70531e-05	0.504128	-23.6367	154.182	0.000240827	72.1448
K14188	dltC	D-alanine--poly(phosphoribitol) ligase subunit 2 [EC:6.1.1.13]	ko00473 D-Alanine metabolism*ko01100 Metabolic pathways*ko01503 Cationic antimicrobial peptide (CAMP) resistance*ko02020 Two-component system*ko05150 Staphylococcus aureus infection	Lipid transport and metabolism, Secondary metabolites biosynthesis, transport and catabolism	COG0236	0.341043	0.0279874	0.634163	-49.0784	153.49	0.00771422	100
K02501	hisH	imidazole glycerol-phosphate synthase subunit HisH [EC:4.3.2.10]	ko00340 Histidine metabolism*ko01100 Metabolic pathways*ko01110 Biosynthesis of secondary metabolites*ko01230 Biosynthesis of amino acids	Amino acid transport and metabolism	COG0118	0.238463	0.000205168	0.529387	-25.5236	144.329	0.0276808	100
K03486	treR2, treR	GntR family transcriptional regulator, trehalose operon transcriptional repressor	Null	Transcription	COG2188	0.21497	7.55556e-05	0.47508	-19.099	144.147	0.0015659	99.4429
K01858	INO1, ISYNA1	myo-inositol-1-phosphate synthase [EC:5.5.1.4]	ko00521 Streptomycin biosynthesis*ko00562 Inositol phosphate metabolism*ko01100 Metabolic pathways*ko01110 Biosynthesis of secondary metabolites	Lipid transport and metabolism	COG1260	0.229789	0.000219585	0.465175	-20.4478	141.705	0.00927792	100
K03980	murJ, mviN	putative peptidoglycan lipid II flippase	Null	Cell wall/membrane/envelope biogenesis	COG0728	0.28377	0.000336115	0.573724	-34.2825	141.024	0.00401076	99.7214
K04653	hypC	hydrogenase expression/formation protein HypC	Null	Posttranslational modification, protein turnover, chaperones	COG0298	0.213329	2.79893e-05	0.484372	-19.5018	139.614	0.0121549	100
K05970	SIAE	sialate O-acetylesterase [EC:3.1.1.53]	Null	Null	Catalysis of the reaction: N-acetyl-O-acetylneuraminate (free or glycosidically bound) + H2O = N-acetylneuraminate + acetate.	0.251236	0.000455194	0.50767	-25.0637	139.245	0.0202554	100
K02004	ABC.CD.P	putative ABC transport system permease protein	Null	Defense mechanisms	COG0577	0.227717	8.85531e-05	0.50425	-22.4331	137.349	0.0987478	100
K01588	purE	5-(carboxyamino)imidazole ribonucleotide mutase [EC:5.4.99.18]	ko00230 Purine metabolism*ko01100 Metabolic pathways*ko01110 Biosynthesis of secondary metabolites	Nucleotide transport and metabolism	COG0041	0.264209	0.00120906	0.518144	-28.9185	137.336	0.0357084	100
K02601	nusG	transcription termination/antitermination protein NusG	Null	Transcription	COG0250	0.208787	0.000156383	0.49255	-19.5122	132.381	0.0384515	100
K01156	res	type III restriction enzyme [EC:3.1.21.5]	Null	Defense mechanisms	COG3587	0.264535	0.000263738	0.529268	-29.906	131.736	0.0159918	100
K03593	mrp, NUBPL	ATP-binding protein involved in chromosome partitioning	Null	Cell cycle control, cell division, chromosome partitioning	COG0489	0.220809	4.73421e-05	0.494736	-21.6687	131.53	0.0276343	100
K03284	corA	magnesium transporter	Null	Inorganic ion transport and metabolism	COG0598	0.222479	0.000955964	0.473561	-19.9855	130.6	0.0184862	100
K23675	fmnP, ribU	riboflavin transporter	Null	Coenzyme transport and metabolism	COG3601	0.227093	0.000129391	0.479576	-21.3677	124.011	0.0166988	100
K03820	lnt	apolipoprotein N-acyltransferase [EC:2.3.1.269]	Null	Cell wall/membrane/envelope biogenesis	COG0815	0.227826	7.56085e-05	0.508583	-22.2153	123.964	0.00450918	100
K00991	ispD	2-C-methyl-D-erythritol 4-phosphate cytidylyltransferase [EC:2.7.7.60]	ko00900 Terpenoid backbone biosynthesis*ko01100 Metabolic pathways*ko01110 Biosynthesis of secondary metabolites	Lipid transport and metabolism	COG1211	0.227576	2.8912e-05	0.523495	-24.3116	123.379	0.00988324	100
K06990	MEMO1	MEMO1 family protein	Null	General function prediction only	COG1355	0.219289	4.55003e-05	0.48812	-21.5767	120.436	0.00750397	100
K16214	pezT	UDP-N-acetylglucosamine kinase [EC:2.7.1.176]	Null	Null	Null	0.264856	0.000371725	0.530416	-28.7681	119.027	0.00213312	95.2646
K15372	toa	taurine---2-oxoglutarate transaminase [EC:2.6.1.55]	ko00410 beta-Alanine metabolism*ko00430 Taurine and hypotaurine metabolism*ko01100 Metabolic pathways	Amino acid transport and metabolism	COG0160	0.261281	0.000106195	0.5754	-32.4848	118.74	0.000492943	73.2591
K05520	pfpI	protease I [EC:3.5.1.124]	Null	General function prediction only	COG0693	0.258022	0.0174933	0.501066	-26.5481	118.27	0.00210656	99.7214
K01934	MTHFS	5-formyltetrahydrofolate cyclo-ligase [EC:6.3.3.2]	ko00670 One carbon pool by folate*ko01100 Metabolic pathways	Coenzyme transport and metabolism	COG0212	0.208572	8.17405e-05	0.485783	-20.6987	117.825	0.0251175	100
K00809	DHPS, dys	deoxyhypusine synthase [EC:2.5.1.46]	Null	Posttranslational modification, protein turnover, chaperones, Translation, ribosomal structure and biogenesis	COG1899	0.245075	0.000264329	0.497489	-24.9825	116.183	0.00272811	99.7214
K06894	yfhM	alpha-2-macroglobulin	Null	General function prediction only	COG2373	0.220466	0.000115936	0.522631	-22.6411	113.433	0.0100086	100
K07579	K07579	putative methylase	Null	General function prediction only	COG2263	0.275757	0.000656307	0.553175	-31.5568	112.084	0.00182515	98.6072
K09141	K09141	uncharacterized protein	Null	Function unknown	COG2078	0.246123	0.00156455	0.509906	-26.1944	109.948	0.00192901	100
K01286	E3.4.16.4	D-alanyl-D-alanine carboxypeptidase [EC:3.4.16.4]	Null	Null	Catalysis of the reaction: (Ac)2-L-Lys-D-alanyl-D-alanine + H2O = (Ac)2-L-Lys-D-alanine + D-alanine.	0.221143	0.000426007	0.444623	-19.5576	108.383	0.00535661	100
K02482	flgS	two-component system, NtrC family, sensor kinase [EC:2.7.13.3]	Null	Signal transduction mechanisms	COG0642	0.22829	0.00154682	0.510972	-23.2473	106.442	0.00253007	98.8858
K00761	upp, UPRT	uracil phosphoribosyltransferase [EC:2.4.2.9]	ko00240 Pyrimidine metabolism*ko01100 Metabolic pathways	Nucleotide transport and metabolism	COG0035	0.234199	0.000218405	0.479229	-22.165	106.164	0.0158652	100
K01218	gmuG	mannan endo-1,4-beta-mannosidase [EC:3.2.1.78]	ko00051 Fructose and mannose metabolism*ko01100 Metabolic pathways*ko02024 Quorum sensing	Carbohydrate transport and metabolism	COG4124	0.237621	5.8213e-05	0.496052	-23.3867	101.411	0.0199644	100
K06982	pok	pantoate kinase [EC:2.7.1.169]	ko00770 Pantothenate and CoA biosynthesis*ko01100 Metabolic pathways*ko01240 Biosynthesis of cofactors	Coenzyme transport and metabolism	COG1829	0.275035	0.000816919	0.553581	-32.9969	101.262	0.00125485	97.2145
K07461	K07461	putative endonuclease	Null	Replication, recombination and repair	COG2827	0.233863	9.42547e-05	0.441963	-20.9137	100.384	0.0115021	100
K07502	yprB	uncharacterized protein	Null	General function prediction only	COG3359	0.275327	0.000562748	0.576075	-35.0732	100.241	0.00445985	100
K03049	rpoE1	DNA-directed RNA polymerase subunit E' [EC:2.7.7.6]	ko03020 RNA polymerase	Transcription	COG1095	0.233645	0.000454841	0.522461	-25.2421	99.0471	0.00166497	99.7214
K02065	mlaF, linL, mkl	phospholipid/cholesterol/gamma-HCH transport system ATP-binding protein	ko02010 ABC transporters	Cell wall/membrane/envelope biogenesis	COG1127	0.267163	0.00599501	0.515541	-28.413	95.952	0.0166659	100
K00375	K00375	GntR family transcriptional regulator / MocR family aminotransferase	Null	Transcription, Amino acid transport and metabolism	COG1167	0.225611	0.000158582	0.523929	-23.866	95.4164	0.00366626	100
K23537	nupA	general nucleoside transport system ATP-binding protein	ko02010 ABC transporters	General function prediction only	COG3845	0.24758	0.00067488	0.538074	-27.5123	95.1559	0.00352474	99.4429
K07273	acm	lysozyme	Null	Cell wall/membrane/envelope biogenesis	COG3757	0.220743	0.000155441	0.491643	-20.2567	95.0853	0.065919	100
K02199	ccmG, dsbE	cytochrome c biogenesis protein CcmG, thiol:disulfide interchange protein DsbE	Null	Posttranslational modification, protein turnover, chaperones	COG0526	0.220315	0.000406248	0.46173	-19.3321	93.4225	0.0222456	100
K09717	K09717	uncharacterized protein	Null	General function prediction only	COG1665	0.217931	0.00221573	0.452419	-19.3805	92.3262	0.00143651	98.3287
K01262	pepP	Xaa-Pro aminopeptidase [EC:3.4.11.9]	Null	Amino acid transport and metabolism	COG0006	0.24898	8.36099e-05	0.529849	-26.5388	90.6067	0.0169653	100
K03525	coaX	type III pantothenate kinase [EC:2.7.1.33]	ko00770 Pantothenate and CoA biosynthesis*ko01100 Metabolic pathways*ko01240 Biosynthesis of cofactors	Coenzyme transport and metabolism	COG1521	0.22697	8.754e-05	0.497637	-21.9312	87.3555	0.0215174	100
K04043	dnaK, HSPA9	molecular chaperone DnaK	ko03018 RNA degradation*ko04212 Longevity regulating pathway - worm*ko05152 Tuberculosis	Posttranslational modification, protein turnover, chaperones	COG0443	0.214516	4.19629e-05	0.476642	-19.0983	84.2362	0.0169667	100
K11176	purO	IMP cyclohydrolase [EC:3.5.4.10]	ko00230 Purine metabolism*ko01100 Metabolic pathways*ko01110 Biosynthesis of secondary metabolites	Nucleotide transport and metabolism	COG3363	0.233488	0.000188787	0.474854	-21.4963	84.2329	0.0109266	100
K05364	pbpA	penicillin-binding protein A	ko00550 Peptidoglycan biosynthesis	Cell cycle control, cell division, chromosome partitioning, Cell wall/membrane/envelope biogenesis	COG0768	0.246431	0.000267429	0.53379	-26.2722	84.1029	0.00277307	98.6072
K05340	glcU	glucose uptake protein	Null	Carbohydrate transport and metabolism	COG4975	0.213201	0.000330169	0.492031	-19.148	80.564	0.00136302	99.7214
K07493	K07493	putative transposase	Null	Mobilome: prophages, transposons	COG3328	0.238384	3.27557e-05	0.536481	-26.3739	79.2613	0.0347641	100
K02029	ABC.PA.P	polar amino acid transport system permease protein	Null	Amino acid transport and metabolism	COG0765	0.263206	3.26048e-05	0.540608	-30.5096	79.0649	0.0316842	100
K00681	ggt	gamma-glutamyltranspeptidase / glutathione hydrolase [EC:2.3.2.2 3.4.19.13]	ko00430 Taurine and hypotaurine metabolism*ko00460 Cyanoamino acid metabolism*ko00480 Glutathione metabolism*ko01100 Metabolic pathways	Amino acid transport and metabolism	COG0405	0.205461	0.000170452	0.488161	-19.3146	76.3403	0.00128554	94.7075
K14440	SMARCAL1, HARP	SWI/SNF-related matrix-associated actin-dependent regulator of chromatin subfamily A-like protein 1 [EC:3.6.4.12]	Null	Null	Null	0.225662	0.00021617	0.520178	-24.8815	74.4562	0.00086789	87.4652
K00765	hisG	ATP phosphoribosyltransferase [EC:2.4.2.17]	ko00340 Histidine metabolism*ko01100 Metabolic pathways*ko01110 Biosynthesis of secondary metabolites*ko01230 Biosynthesis of amino acids	Amino acid transport and metabolism	COG0040	0.232544	7.56801e-05	0.504649	-23.6635	73.9177	0.0276851	100
K01500	fchA	methenyltetrahydrofolate cyclohydrolase [EC:3.5.4.9]	ko00670 One carbon pool by folate_x000D_ ko01100 Metabolic pathways_x000D_ ko01240 Biosynthesis of cofactors	Amino acid transport and metabolism	COG3404	0.219517	0.000163934	0.511561	-21.9358	73.1693	0.0037712	100
K02027	ABC.MS.S	multiple sugar transport system substrate-binding protein	Null	Carbohydrate transport and metabolism	COG1653	0.218637	0.000214784	0.500262	-20.6479	70.3399	0.00722461	99.7214
K00441	frhB	coenzyme F420 hydrogenase subunit beta [EC:1.12.98.1]	ko00680 Methane metabolism*ko01100 Metabolic pathways*ko01120 Microbial metabolism in diverse environments	Energy production and conversion	COG1035	0.224049	3.62821e-05	0.528704	-24.3197	68.7561	0.00422449	100
K03518	coxS	aerobic carbon-monoxide dehydrogenase small subunit [EC:1.2.5.3]	Null	Energy production and conversion	COG2080	0.279793	0.000409127	0.557587	-34.3153	56.3916	0.000204706	76.3231
K21993	fdhC	formate transporter	Null	Inorganic ion transport and metabolism	COG2116	0.244169	0.00102894	0.512129	-25.3861	55.1193	0.00261401	100
K04034	bchE	anaerobic magnesium-protoporphyrin IX monomethyl ester cyclase [EC:1.21.98.3]	ko00860 Porphyrin and chlorophyll metabolism*ko01100 Metabolic pathways*ko01110 Biosynthesis of secondary metabolites	General function prediction only	COG1032	0.239089	0.000318274	0.533588	-25.5142	54.6168	0.0043241	100
K04654	hypD	hydrogenase expression/formation protein HypD	Null	Posttranslational modification, protein turnover, chaperones	COG0409	0.252324	0.000412564	0.51765	-26.4346	50.3401	0.00788123	100
K24180	mleP	malate permease and related proteins	Null	General function prediction only	COG0679	0.217719	5.37212e-05	0.486359	-20.0977	48.9148	0.0161969	100
K06940	K06940	uncharacterized protein	Null	General function prediction only	COG0727	0.262139	0.000291041	0.577096	-33.2997	48.4113	0.00804492	100
K17884	E2.7.8.39	archaetidylinositol phosphate synthase [EC:2.7.8.39]	Null	Lipid transport and metabolism	COG0558	0.267793	0.00100442	0.545164	-30.954	44.6865	0.00182348	98.3287
K03136	TFIIE1, GTF2E1, TFA1, tfe	transcription initiation factor TFIIE subunit alpha	ko03022 Basal transcription factors*ko05203 Viral carcinogenesis	Transcription	COG1675	0.241368	0.000119806	0.497273	-25.3613	40.6428	0.00211017	99.7214
K02173	yggC	putative kinase	Null	Coenzyme transport and metabolism	COG1072	0.223308	4.51994e-05	0.479988	-20.9962	38.9196	0.00150677	100
K07387	K07387	metalloprotease [EC:3.4.24.-]	Null	Posttranslational modification, protein turnover, chaperones	COG0501	0.245888	0.000194872	0.494943	-24.0111	37.559	0.00207523	100
K01749	hemC, HMBS	hydroxymethylbilane synthase [EC:2.5.1.61]	ko00860 Porphyrin and chlorophyll metabolism*ko01100 Metabolic pathways*ko01110 Biosynthesis of secondary metabolites*ko01120 Microbial metabolism in diverse environments*ko01240 Biosynthesis of cofactors	Coenzyme transport and metabolism	COG0181	0.227366	0.000235789	0.445266	-20.621	36.0587	0.00494597	100
K02283	cpaF, tadA	pilus assembly protein CpaF [EC:7.4.2.8]	Null	Intracellular trafficking, secretion, and vesicular transport, Extracellular structures	COG4962	0.28543	6.56969e-05	0.554406	-34.1335	33.3215	0.00515553	100
K07481	K07481	transposase, IS5 family	Null	Mobilome: prophages, transposons	COG3039	0.217227	3.38159e-05	0.46907	-19.3499	33.3052	0.0358818	100
K13655	mqsA	HTH-type transcriptional regulator / antitoxin MqsA	Null	Transcription	COG1396	0.209186	5.38318e-05	0.50276	-19.9956	28.9123	0.000583503	92.7577
K18704	tarL	CDP-ribitol ribitolphosphotransferase / teichoic acid ribitol-phosphate polymerase [EC:2.7.8.14 2.7.8.47]	Null	Cell wall/membrane/envelope biogenesis, Lipid transport and metabolism	COG1887	0.252694	0.00200924	0.483336	-25.5104	28.8147	0.00210359	99.1643
K07105	K07105	uncharacterized protein	Null	Transcription, Coenzyme transport and metabolism	COG1827	0.242566	8.31588e-05	0.549513	-28.3321	28.3577	0.00942775	100
K03421	mcrC	methyl-coenzyme M reductase subunit C	ko00680 Methane metabolism*ko01100 Metabolic pathways*ko01120 Microbial metabolism in diverse environments	Null	Null	0.209597	5.0768e-05	0.480117	-19.3519	26.9677	0.00193295	99.7214
K04655	hypE	hydrogenase expression/formation protein HypE	Null	Posttranslational modification, protein turnover, chaperones	COG0309	0.225832	2.48947e-05	0.510681	-22.5436	22.8299	0.00823803	100
K14120	ehbK	energy-converting hydrogenase B subunit K	Null	Energy production and conversion	COG1145	0.209005	9.94746e-05	0.508552	-20.5963	22.1349	0.00244288	99.4429
K19997	gnu	GlcNAc-P-P-Und epimerase [EC:5.1.3.26]	Null	Cell wall/membrane/envelope biogenesis	COG0451	0.221522	0.000608242	0.463174	-19.5488	20.8179	0.00264921	99.7214
K18882	priL, pri2, priB	DNA primase large subunit	ko03030 DNA replication	Replication, recombination and repair	COG2219	0.353187	0.0413005	0.656623	-53.3458	19.7634	0.00137883	97.7716
K06306	yaaH	spore germination protein	Null	Cell cycle control, cell division, chromosome partitioning	COG3858	0.232248	2.93537e-05	0.506444	-23.2205	16.1644	0.000481881	88.5794
K07746	parD1_3_4	antitoxin ParD1/3/4	Null	Transcription	COG3609	0.238184	0.000886088	0.522314	-26.4743	14.6811	0.00128817	98.0501
1Mean of the marginal posterior distribution of h2
2Highest posterior density interval of the marginal posterior distribution enclosing 95% of probability
3Difference of Deviance Information Criterion of the model with and without host genomic effects
4Bayes factor surpassing False Discovery Rate multi-test corrected threshold equal to 14.5 (Wen et al. 2017) assuming α =0.0001
5Mean relative abundance (%)

## Sheet: Table S2
Table S2. Occupancy rates and heritabilities of micobial gene abundances (analyzed after an additive log-ratio transformation) involved in lipolysis and biohydrogenation processes in rumen found in our population.
KEGG code	Name	Definition	KEGG Pathways	COG code	COG information	1Mean h2	2HPD95%		3DICfull model - DICmodel without genomic effect	4BF	5RA%	Occupancy%
K01046	lip, TGL2	triacylglycerol lipase [EC:3.1.1.3]	ko00561 Glycerolipid metabolism*ko01100 Metabolic pathways	COG1075	Lipid transport and metabolism	0.188436	0.000116157	0.435603	-14.8753	328.055	0.00688141	1
K01058	pldA	phospholipase A1/A2 [EC:3.1.1.32 3.1.1.4]	ko00564 Glycerophospholipid metabolism*ko00565 Ether lipid metabolism*ko00590 Arachidonic acid metabolism*ko00591 Linoleic acid metabolism*ko00592 alpha-Linolenic acid metabolism*ko01100 Metabolic pathways*ko01110 Biosynthesis of secondary metabolites	COG2829	Cell wall/membrane/envelope biogenesis	0.222832	0.000401711	0.481821	-20.6805	385.808	0.00136602	0.986072
K03928	yvaK	carboxylesterase [EC:3.1.1.1]	09190 Not Included in Pathway or Brite	COG1647	Secondary metabolites biosynthesis, transport and catabolism	0.158238	0.000119176	0.376962	-8.81032	75.2968	0.00113815	0.963788
K10258	TER, TSC13, CER10	very-long-chain enoyl-CoA reductase [EC:1.3.1.93]	ko00062 Fatty acid elongation ko01040 Biosynthesis of unsaturated fatty acids ko01100 Metabolic pathways ko01110 Biosynthesis of secondary metabolites ko01212 Fatty acid metabolism								0.00022426	0.495822
K13356	FAR	alcohol-forming fatty acyl-CoA reductase [EC:1.2.1.84]	ko00073 Cutin, suberine and wax biosynthesis ko04146 Peroxisome ko04212 Longevity regulating pathway - worm								2.19295e-05	0.119777
K09828	DHCR24, DWF1	Delta24-sterol reductase [EC:1.3.1.72 1.3.1.-]	ko00100 Steroid biosynthesis*ko01100 Metabolic pathways*ko01110 Biosynthesis of secondary metabolites	Catalysis of the reaction: NADP+ + 5-alpha-cholest-7-en-3-beta-ol = NADPH + H+ + 5-alpha-cholesta-7,24-dien-3-beta-ol.							6.13455e-07	0.00835655
K10255	FAD6, desA	acyl-lipid omega-6 desaturase (Delta-12 desaturase) [EC:1.14.19.23 1.14.19.45]	ko02020 Two-component system	COG3239	Lipid transport and metabolism						2.68725e-07	0.00557103
1Mean of the marginal posterior distribution of h2
2Highest posterior density interval of the marginal posterior distribution enclosing 95% of probability
3Difference of Deviance Information Criterion of the model with and without host genomic effects
4Bayes factor surpassing False Discovery Rate multi-test corrected threshold equal to 14.5 (Wen et al. 2017) assuming α =0.0001
5Mean relative abundance (%)
	º

## Sheet: Table S3
Table S3. Host-genomic correlations between heritable additive log-ratio transformed microbial gene abundances and N3 and CLA Indices in beef with propbability of being positive of negative >95% (marked in bold).
KEGG	Name	KEGG Definition	KEGG Pathways	COG information	COG code	1RGN3	2P0	3RGCLA	P0	4Breeding achievement	RA%
K14125	ehbP	energy-converting hydrogenase B subunit P	Null	Null	Null	-0.623749	0.964379	-0.799679	0.991001	N3CLA	0.000955004
K14440	SMARCAL1, HARP	SWI/SNF-related matrix-associated actin-dependent regulator of chromatin subfamily A-like protein 1 [EC:3.6.4.12]	Null	Null	Null	-0.577112	0.955506	-0.633569	0.950631	N3CLA	0.00086789
K03742	pncC	nicotinamide-nucleotide amidase [EC:3.5.1.42]	ko00760 Nicotinate and nicotinamide metabolism	General function prediction only	COG1058	0.56244	0.949006	0.652951	0.953131	N3CLA	0.00621474
K02970	RP-S21, MRPS21, rpsU	small subunit ribosomal protein S21	ko03010 Ribosome	Translation, ribosomal structure and biogenesis	COG0828	-0.617715	0.948631	-0.678561	0.956505	N3CLA	0.0420331
K00058	serA, PHGDH	D-3-phosphoglycerate dehydrogenase / 2-oxoglutarate reductase [EC:1.1.1.95 1.1.1.399]	ko00260 Glycine, serine and threonine metabolism*ko00270 Cysteine and methionine metabolism*ko00680 Methane metabolism*ko01100 Metabolic pathways*ko01110 Biosynthesis of secondary metabolites*ko01120 Microbial metabolism in diverse environments*ko01200 Carbon metabolism*ko01230 Biosynthesis of amino acids	Coenzyme transport and metabolism, General function prediction only	COG0111	0.813335	0.9995	0.378995	0.856018	N3	0.00996541
K10797	enr	2-enoate reductase [EC:1.3.1.31]	ko00360 Phenylalanine metabolism*ko01100 Metabolic pathways*ko01120 Microbial metabolism in diverse environments	Null	Catalysis of the reaction: butanoate + NAD+ = 2-butenoate + NADH + H+.	0.734884	0.998875	0.286042	0.805274	N3	0.0023415
K01780	cntK	histidine racemase [EC:5.1.1.24]	Null	Amino acid transport and metabolism	COG0253	0.847544	0.998625	0.33953	0.799275	N3	0.00271305
K19157	yafQ	mRNA interferase YafQ [EC:3.1.-.-]	Null	Translation, ribosomal structure and biogenesis	COG3041	-0.817853	0.99825	-0.0379065	0.508061	N3	0.0277841
K02283	cpaF, tadA	pilus assembly protein CpaF [EC:7.4.2.8]	Null	Intracellular trafficking, secretion, and vesicular transport, Extracellular structures	COG4962	0.826974	0.997875	0.288007	0.770279	N3	0.00515553
K02226	cobC, phpB	alpha-ribazole phosphatase [EC:3.1.3.73]	ko00860 Porphyrin and chlorophyll metabolism*ko01100 Metabolic pathways*ko01240 Biosynthesis of cofactors	Carbohydrate transport and metabolism	COG0406	0.683881	0.99775	0.150605	0.628796	N3	0.000366548
K01919	gshA	glutamate--cysteine ligase [EC:6.3.2.2]	ko00270 Cysteine and methionine metabolism*ko00480 Glutathione metabolism*ko01100 Metabolic pathways*ko01240 Biosynthesis of cofactors	Coenzyme transport and metabolism	COG2918	0.774452	0.996875	0.0428245	0.543807	N3	0.00953963
K17318	K17318, lplA	putative aldouronate transport system substrate-binding protein	ko02010 ABC transporters	Carbohydrate transport and metabolism	COG1653	0.818879	0.99675	0.13651	0.625797	N3	0.00866525
K06972	PITRM1, PreP, CYM1	presequence protease [EC:3.4.24.-]	Null	Posttranslational modification, protein turnover, chaperones	COG1026	0.77845	0.9965	0.128106	0.598675	N3	0.00388637
K00965	galT, GALT	UDPglucose--hexose-1-phosphate uridylyltransferase [EC:2.7.7.12]	ko00052 Galactose metabolism*ko00520 Amino sugar and nucleotide sugar metabolism*ko01100 Metabolic pathways*ko04917 Prolactin signaling pathway	Carbohydrate transport and metabolism	COG1085	0.719997	0.995001	0.0697629	0.589801	N3	0.00546198
K00974	cca	tRNA nucleotidyltransferase (CCA-adding enzyme) [EC:2.7.7.72 3.1.3.- 3.1.4.-]	ko03013 RNA transport	Translation, ribosomal structure and biogenesis	COG0617	0.708703	0.994751	0.0450612	0.527559	N3	0.00660157
K12278	mshG	MSHA biogenesis protein MshG	Null	Cell motility, Intracellular trafficking, secretion, and vesicular transport, Extracellular structures	COG1459	-0.722481	0.994001	-0.319523	0.782902	N3	0.00111909
K05364	pbpA	penicillin-binding protein A	ko00550 Peptidoglycan biosynthesis	Cell cycle control, cell division, chromosome partitioning, Cell wall/membrane/envelope biogenesis	COG0768	0.797115	0.993751	0.2357	0.715161	N3	0.00277307
K01095	pgpA	phosphatidylglycerophosphatase A [EC:3.1.3.27]	ko00564 Glycerophospholipid metabolism*ko01100 Metabolic pathways	Lipid transport and metabolism	COG1267	-0.791783	0.993376	-0.562439	0.909636	N3	0.00244985
K06958	rapZ	RNase adapter protein RapZ	Null	Signal transduction mechanisms	COG1660	0.695995	0.993251	0.0718529	0.589926	N3	0.0129059
K10007	gluD	glutamate transport system permease protein	ko02010 ABC transporters	Amino acid transport and metabolism	COG0765	0.778743	0.993126	0.145871	0.624547	N3	0.00112347
K06971	K06971	uncharacterized protein	Null	General function prediction only	COG0434	0.726592	0.992251	0.324515	0.774653	N3	0.00105931
K01048	pldB	lysophospholipase [EC:3.1.1.5]	ko00564 Glycerophospholipid metabolism	Lipid transport and metabolism	COG2267	0.736066	0.992001	0.45942	0.886264	N3	0.00356971
K02419	fliP	flagellar biosynthesis protein FliP	ko02040 Flagellar assembly	Cell motility	COG1338	-0.721829	0.992001	-0.201782	0.677665	N3	0.0024262
K19137	csn2	CRISPR-associated protein Csn2	Null	Null	Null	0.693229	0.991376	0.242561	0.744157	N3	0.000844455
K07076	K07076	uncharacterized protein	Null	General function prediction only	COG1708	-0.675407	0.990626	-0.180011	0.703162	N3	0.0286804
K08640	E3.4.17.14	zinc D-Ala-D-Ala carboxypeptidase [EC:3.4.17.14]	Null	Null	Catalysis of the cleavage of the D-alanyl-D-alanine bond in (Ac)2-L-lysyl-D-alanyl-D-alanine.	-0.720203	0.989876	-0.179586	0.655543	N3	0.0411411
K02071	metN	D-methionine transport system ATP-binding protein	ko02010 ABC transporters	Amino acid transport and metabolism	COG1135	0.638026	0.989751	0.361134	0.8019	N3	0.000741031
K16951	asrB	anaerobic sulfite reductase subunit B	ko00920 Sulfur metabolism*ko01100 Metabolic pathways*ko01120 Microbial metabolism in diverse environments	Coenzyme transport and metabolism, Energy production and conversion	COG0543	0.689436	0.988626	0.0805979	0.612673	N3	0.0023697
K08678	UXS1, uxs	UDP-glucuronate decarboxylase [EC:4.1.1.35]	ko00520 Amino sugar and nucleotide sugar metabolism*ko01100 Metabolic pathways	Cell wall/membrane/envelope biogenesis	COG0451	-0.710348	0.988001	-0.50102	0.906637	N3	0.00664812
K03791	K03791	putative chitinase	Null	General function prediction only	COG3179	-0.637604	0.988001	-0.115977	0.605549	N3	0.00142362
K02417	fliN	flagellar motor switch protein FliN	ko02030 Bacterial chemotaxis*ko02040 Flagellar assembly	Cell motility, Intracellular trafficking, secretion, and vesicular transport	COG1886	-0.648518	0.987252	-0.130923	0.624047	N3	0.00232882
K22452	tgpA	protein-glutamine gamma-glutamyltransferase [EC:2.3.2.13]	Null	Posttranslational modification, protein turnover, chaperones	COG1305	0.663688	0.986877	0.0535551	0.55868	N3	0.00527527
K00005	gldA	glycerol dehydrogenase [EC:1.1.1.6]	ko00561 Glycerolipid metabolism*ko00640 Propanoate metabolism*ko01100 Metabolic pathways	Energy production and conversion	COG0371	0.647838	0.985752	0.255736	0.721785	N3	0.000647879
K18889	mdlA, smdA	ATP-binding cassette, subfamily B, multidrug efflux pump	ko02010 ABC transporters	Defense mechanisms	COG1132	0.687384	0.984877	0.123241	0.578553	N3	0.00046802
K13005	rfbV	abequosyltransferase [EC:2.4.1.60]	Null	Cell wall/membrane/envelope biogenesis	COG0463	-0.61521	0.984627	-0.217821	0.713411	N3	0.00114425
K00880	lyxK	L-xylulokinase [EC:2.7.1.53]	ko00040 Pentose and glucuronate interconversions*ko00053 Ascorbate and aldarate metabolism*ko01100 Metabolic pathways	Carbohydrate transport and metabolism	COG1070	0.696793	0.984502	0.0897494	0.542557	N3	0.000343045
K21576	grdD	glycine/sarcosine/betaine reductase complex component C subunit alpha [EC:1.21.4.2 1.21.4.3 1.21.4.4]	Null	Null	Catalysis of the reaction: acetyl phosphate + H(2)O + NH(4)(+) + thioredoxin disulfide = glycine + H(+) + phosphate + thioredoxin.	0.669593	0.984377	0.181749	0.649169	N3	0.000214333
K03976	ybaK, ebsC	Cys-tRNA(Pro)/Cys-tRNA(Cys) deacylase [EC:3.1.1.-]	Null	Translation, ribosomal structure and biogenesis	COG2606	0.645845	0.984252	0.0991742	0.594176	N3	0.016186
K19125	casD, cse5	CRISPR system Cascade subunit CasD	Null	Null	Null	0.714517	0.983502	0.581359	0.928884	N3	0.00193434
K00283	gcvPB	glycine dehydrogenase subunit 2 [EC:1.4.4.2]	ko00260 Glycine, serine and threonine metabolism*ko00630 Glyoxylate and dicarboxylate metabolism*ko01100 Metabolic pathways*ko01110 Biosynthesis of secondary metabolites*ko01200 Carbon metabolism	Amino acid transport and metabolism	COG1003	0.62493	0.983377	0.440354	0.866517	N3	0.00546001
K04748	norQ	nitric oxide reductase NorQ protein	Null	General function prediction only	COG0714	0.608279	0.982752	0.119645	0.637795	N3	0.00313455
K02420	fliQ	flagellar biosynthesis protein FliQ	ko02040 Flagellar assembly	Cell motility	COG1987	-0.620833	0.978503	-0.0881049	0.56193	N3	0.00256511
K03545	tig	trigger factor	Null	Posttranslational modification, protein turnover, chaperones	COG0544	0.638469	0.975128	0.0216221	0.501062	N3	0.0306888
K15922	yihQ	sulfoquinovosidase [EC:3.2.1.199]	Null	Carbohydrate transport and metabolism	COG1501	0.578559	0.974753	0.413882	0.865142	N3	0.000947205
K02405	fliA, whiG	RNA polymerase sigma factor FliA	ko02020 Two-component system*ko02025 Biofilm formation - Pseudomonas aeruginosa*ko02026 Biofilm formation - Escherichia coli*ko02040 Flagellar assembly*ko05111 Biofilm formation - Vibrio cholerae	Transcription	COG1191	-0.656399	0.974628	-0.307645	0.765154	N3	0.00272387
K03579	hrpB	ATP-dependent helicase HrpB [EC:3.6.4.13]	Null	Translation, ribosomal structure and biogenesis	COG1643	0.612314	0.974503	0.588566	0.924009	N3	0.00185133
K02821	ulaC, sgaA	ascorbate PTS system EIIA or EIIAB component [EC:2.7.1.194]	ko00053 Ascorbate and aldarate metabolism*ko01100 Metabolic pathways*ko01120 Microbial metabolism in diverse environments*ko02060 Phosphotransferase system (PTS)	Carbohydrate transport and metabolism, Signal transduction mechanisms	COG1762	0.633952	0.973628	0.377121	0.822522	N3	0.00109352
K04763	xerD	integrase/recombinase XerD	Null	Replication, recombination and repair	COG4974	0.627017	0.973503	0.0713202	0.576803	N3	0.150732
K09680	PANK1_2_3, CAB1, coaW	type II pantothenate kinase [EC:2.7.1.33]	ko00770 Pantothenate and CoA biosynthesis*ko01100 Metabolic pathways*ko01240 Biosynthesis of cofactors	Coenzyme transport and metabolism	COG5146	-0.575972	0.973253	-0.110045	0.593426	N3	0.0119999
K07746	parD1_3_4	antitoxin ParD1/3/4	Null	Transcription	COG3609	-0.603591	0.973253	-0.0163735	0.528059	N3	0.00128817
K04656	hypF	hydrogenase maturation protein HypF	Null	Posttranslational modification, protein turnover, chaperones	COG0068	0.570103	0.971629	0.149263	0.663292	N3	0.00486876
K07270	K07270	glycosyl transferase, family 25	Null	Cell wall/membrane/envelope biogenesis	COG3306	-0.638011	0.971129	-0.197074	0.661917	N3	0.0017981
K01091	gph	phosphoglycolate phosphatase [EC:3.1.3.18]	ko00630 Glyoxylate and dicarboxylate metabolism*ko01100 Metabolic pathways*ko01110 Biosynthesis of secondary metabolites	Energy production and conversion	COG0546	0.606982	0.971004	0.355281	0.806899	N3	0.0549964
K13075	ahlD, aiiA, attM, blcC	N-acyl homoserine lactone hydrolase [EC:3.1.1.81]	ko02024 Quorum sensing	General function prediction only	COG0491	0.585065	0.970879	0.449526	0.865892	N3	0.00734461
K03615	rnfC	Na+-translocating ferredoxin:NAD+ oxidoreductase subunit C [EC:7.2.1.2]	Null	Energy production and conversion	COG1726	0.63911	0.970504	0.488934	0.877765	N3	0.0217893
K06188	aqpZ	aquaporin Z	Null	Carbohydrate transport and metabolism	COG0580	-0.579971	0.970504	-0.180264	0.656168	N3	0.0203758
K02783	srlA	glucitol/sorbitol PTS system EIIC component	ko00051 Fructose and mannose metabolism*ko01100 Metabolic pathways*ko02060 Phosphotransferase system (PTS)	Carbohydrate transport and metabolism	COG3730	0.562799	0.970379	0.020694	0.529684	N3	0.00162509
K03549	kup	KUP system potassium uptake protein	Null	Inorganic ion transport and metabolism	COG3158	0.617634	0.967379	0.21034	0.688539	N3	0.00236297
K01495	GCH1, folE	GTP cyclohydrolase IA [EC:3.5.4.16]	ko00790 Folate biosynthesis*ko01100 Metabolic pathways*ko01240 Biosynthesis of cofactors	Coenzyme transport and metabolism	COG0302	-0.621069	0.966754	-0.325212	0.804274	N3	0.0259551
K05311	cggR	central glycolytic genes regulator	Null	Transcription	COG2390	0.535735	0.966504	0.302932	0.786027	N3	0.000500832
K20074	prpC, phpP	PPM family protein phosphatase [EC:3.1.3.16]	Null	Signal transduction mechanisms	COG0631	0.613538	0.965629	0.196394	0.655918	N3	0.0368285
K01626	E2.5.1.54, aroF, aroG, aroH	3-deoxy-7-phosphoheptulonate synthase [EC:2.5.1.54]	ko00400 Phenylalanine, tyrosine and tryptophan biosynthesis*ko01100 Metabolic pathways*ko01110 Biosynthesis of secondary metabolites*ko01230 Biosynthesis of amino acids*ko02024 Quorum sensing	Amino acid transport and metabolism	COG0722	0.565115	0.964629	0.37669	0.828396	N3	0.00748652
K12189	VPS25, EAP20	ESCRT-II complex subunit VPS25	ko04144 Endocytosis	Null	Null	-0.608768	0.964379	-0.565595	0.939883	N3	0.000832744
K19165	phd	antitoxin Phd	Null	Defense mechanisms	COG2161	-0.575079	0.96313	-0.109757	0.603175	N3	0.00065446
K04088	hflK	modulator of FtsH protease HflK	Null	Posttranslational modification, protein turnover, chaperones	COG0330	0.587381	0.962755	0.406699	0.853643	N3	0.00370085
K14136	K14136	decaprenyl-phosphate phosphoribosyltransferase [EC:2.4.2.45]	Null	Coenzyme transport and metabolism	COG0382	-0.505751	0.960755	-0.106444	0.589801	N3	0.0084016
K23997	nnr	ADP-dependent NAD(P)H-hydrate dehydratase / NAD(P)H-hydrate epimerase [EC:4.2.1.136 5.1.99.6]	Null	Nucleotide transport and metabolism	COG0063	0.505065	0.960255	0.171589	0.686539	N3	0.00482565
K02774	gatB, sgcB	galactitol PTS system EIIB component [EC:2.7.1.200]	ko00052 Galactose metabolism*ko01100 Metabolic pathways*ko02060 Phosphotransferase system (PTS)	Null	Catalysis of the PEP-dependent, phosphoryl transfer-driven transport of substances across a membrane. The transport happens by catalysis of the reaction: protein N-phosphohistidine + sugar(out) = protein histidine + sugar phosphate(in). This differs from primary and secondary active transport in that the solute is modified during transport.	0.48761	0.95963	0.308297	0.811774	N3	0.000776182
K03707	tenA	thiaminase (transcriptional activator TenA) [EC:3.5.99.2]	ko00730 Thiamine metabolism*ko01100 Metabolic pathways*ko01240 Biosynthesis of cofactors	Coenzyme transport and metabolism	COG0819	0.516361	0.959505	0.0224625	0.528184	N3	0.00139576
K13936	mdcF	malonate transporter and related proteins	Null	General function prediction only	COG0679	0.574074	0.95813	0.583264	0.923135	N3	0.00114977
K03829	yedL	putative acetyltransferase [EC:2.3.1.-]	Null	Transcription, General function prediction only	COG0454	0.468282	0.956755	0.086097	0.5968	N3	0.000277138
K01728	pel	pectate lyase [EC:4.2.2.2]	ko00040 Pentose and glucuronate interconversions*ko01100 Metabolic pathways*ko02024 Quorum sensing	Null	Catalysis of the reaction: a pectate = a pectate + a pectate oligosaccharide with 4-(4-deoxy-alpha-D-galact-4-enuronosyl)-D-galacturonate end. This reaction is the eliminative cleavage of pectate to give oligosaccharides with 4-deoxy-alpha-D-gluc-4-enuronosyl groups at their non-reducing ends.	-0.508475	0.95638	-0.106955	0.617923	N3	0.00899347
K09707	K09707	uncharacterized protein	Null	Function unknown	COG3603	0.537694	0.956255	0.305937	0.777528	N3	0.00923547
K01761	E4.4.1.11	methionine-gamma-lyase [EC:4.4.1.11]	ko00270 Cysteine and methionine metabolism*ko00450 Selenocompound metabolism*ko01100 Metabolic pathways	Amino acid transport and metabolism	COG0626	0.62126	0.955631	0.197819	0.660792	N3	0.00033004
K02418	fliO, fliZ	flagellar protein FliO/FliZ	ko02040 Flagellar assembly	Cell motility	COG3190	-0.550207	0.955381	-0.295136	0.753906	N3	0.00261331
K07493	K07493	putative transposase	Null	Mobilome: prophages, transposons	COG3328	0.576144	0.954631	0.336169	0.791651	N3	0.0347641
K03310	TC.AGCS	alanine or glycine:cation symporter, AGCS family	Null	Amino acid transport and metabolism	COG1115	0.552779	0.953256	0.133845	0.630046	N3	0.0383655
K02387	flgB	flagellar basal-body rod protein FlgB	ko02040 Flagellar assembly	Cell motility	COG1815	-0.474005	0.948881	-0.199442	0.692538	N3	0.00260427
K06975	K06975	uncharacterized protein	Null	General function prediction only	COG2388	0.493883	0.947132	0.0220452	0.556555	N3	0.00742463
K07337	K07337	penicillin-binding protein activator	Null	Cell wall/membrane/envelope biogenesis	COG3417	-0.606302	0.946007	-0.26726	0.729784	N3	0.00127365
K02482	flgS	two-component system, NtrC family, sensor kinase [EC:2.7.13.3]	Null	Signal transduction mechanisms	COG0642	-0.556102	0.945882	-0.00862077	0.519185	N3	0.00253007
K02398	flgM	negative regulator of flagellin synthesis FlgM	ko02020 Two-component system*ko02025 Biofilm formation - Pseudomonas aeruginosa*ko02026 Biofilm formation - Escherichia coli*ko02040 Flagellar assembly	Transcription, Cell motility	COG2747	-0.55779	0.945132	-0.237868	0.708036	N3	0.0029294
K14653	arfB	2-amino-5-formylamino-6-ribosylaminopyrimidin-4(3H)-one 5'-monophosphate deformylase [EC:3.5.1.102]	ko00740 Riboflavin metabolism*ko01100 Metabolic pathways	Coenzyme transport and metabolism, Secondary metabolites biosynthesis, transport and catabolism	COG1402	0.476135	0.944382	0.380714	0.859518	N3	0.00153948
K07488	K07488	transposase	Null	Mobilome: prophages, transposons	COG3676	-0.612068	0.943257	-0.759475	0.984252	CLA	0.0103957
K02346	dinB	DNA polymerase IV [EC:2.7.7.7]	Null	Replication, recombination and repair	COG0389	0.554818	0.939008	0.755768	0.989501	CLA	0.0138085
K01281	pepX	X-Pro dipeptidyl-peptidase [EC:3.4.14.11]	Null	Null	Null	0.46502	0.925759	0.623003	0.964379	CLA	0.000622458
K07067	disA	diadenylate cyclase [EC:2.7.7.85]	Null	Signal transduction mechanisms	COG1623	0.497404	0.918885	0.694522	0.971129	CLA	0.000633871
K02759	celC, chbA	cellobiose PTS system EIIA component [EC:2.7.1.196 2.7.1.205]	ko00500 Starch and sucrose metabolism*ko02060 Phosphotransferase system (PTS)	Carbohydrate transport and metabolism	COG1447	0.530069	0.913136	0.782252	0.986252	CLA	0.00166172
K08312	nudE	ADP-ribose diphosphatase [EC:3.6.1.-]	ko00230 Purine metabolism*ko01100 Metabolic pathways	Defense mechanisms	COG0494	-0.389999	0.894263	-0.674281	0.972253	CLA	0.000467301
K07396	K07396	putative protein-disulfide isomerase	Null	Posttranslational modification, protein turnover, chaperones	COG3531	0.378787	0.862892	0.619908	0.96013	CLA	0.000615715
K11754	folC	dihydrofolate synthase / folylpolyglutamate synthase [EC:6.3.2.12 6.3.2.17]	ko00790 Folate biosynthesis*ko01100 Metabolic pathways*ko01240 Biosynthesis of cofactors	Coenzyme transport and metabolism	COG0285	0.282076	0.781152	0.659111	0.964754	CLA	0.0249904
K07175	phoH2	PhoH-like ATPase	Null	General function prediction only	COG1875	0.245655	0.778278	0.59034	0.950131	CLA	0.00189074
K00865	glxK, garK	glycerate 2-kinase [EC:2.7.1.165]	ko00260 Glycine, serine and threonine metabolism*ko00561 Glycerolipid metabolism*ko00630 Glyoxylate and dicarboxylate metabolism*ko01100 Metabolic pathways*ko01110 Biosynthesis of secondary metabolites*ko01120 Microbial metabolism in diverse environments	Carbohydrate transport and metabolism	COG1929	0.298142	0.772153	0.812148	0.992126	CLA	0.0176288
K02081	agaR	DeoR family transcriptional regulator, aga operon transcriptional repressor	Null	Transcription, Carbohydrate transport and metabolism	COG1349	0.275578	0.770404	0.782807	0.991376	CLA	0.00117731
K01854	glf	UDP-galactopyranose mutase [EC:5.4.99.9]	ko00052 Galactose metabolism*ko00520 Amino sugar and nucleotide sugar metabolism*ko00541 O-Antigen nucleotide sugar biosynthesis*ko01100 Metabolic pathways	Cell wall/membrane/envelope biogenesis	COG0562	-0.295021	0.767654	-0.613629	0.963505	CLA	0.0205842
K02965	RP-S19, rpsS	small subunit ribosomal protein S19	ko03010 Ribosome	Translation, ribosomal structure and biogenesis	COG0185	-0.287977	0.731784	-0.692884	0.965254	CLA	0.0465757
K02230	cobN	cobaltochelatase CobN [EC:6.6.1.2]	ko00860 Porphyrin and chlorophyll metabolism*ko01100 Metabolic pathways*ko01240 Biosynthesis of cofactors	Coenzyme transport and metabolism	COG1429	-0.20838	0.72391	-0.697091	0.986502	CLA	0.00147663
K07089	K07089	uncharacterized protein	Null	Function unknown	COG0701	0.228786	0.71941	0.720595	0.980502	CLA	0.00987929
K04084	dsbD, dipZ	thioredoxin:protein disulfide reductase [EC:1.8.4.16]	Null	Posttranslational modification, protein turnover, chaperones	COG0526	-0.184009	0.700412	-0.708014	0.977128	CLA	0.00105461
K03741	arsC	arsenate reductase (thioredoxin) [EC:1.20.4.4]	Null	Signal transduction mechanisms	COG0394	0.150908	0.686914	0.56825	0.959005	CLA	0.00271499
K02916	RP-L35, MRPL35, rpmI	large subunit ribosomal protein L35	ko03010 Ribosome	Translation, ribosomal structure and biogenesis	COG0291	-0.169699	0.624297	-0.675391	0.956505	CLA	0.041518
K08679	GAE, cap1J	UDP-glucuronate 4-epimerase [EC:5.1.3.6]	ko00053 Ascorbate and aldarate metabolism*ko00520 Amino sugar and nucleotide sugar metabolism*ko00541 O-Antigen nucleotide sugar biosynthesis*ko01100 Metabolic pathways*ko01240 Biosynthesis of cofactors	Cell wall/membrane/envelope biogenesis	COG0451	0.0822565	0.575803	0.75997	0.986002	CLA	0.0147182
K02082	agaS	tagatose-6-phosphate ketose/aldose isomerase [EC:5.-.-.-]	Null	Cell wall/membrane/envelope biogenesis	COG2222	0.0517579	0.575803	0.69423	0.980502	CLA	0.000805192
K22074	NFU1, HIRIP5	NFU1 iron-sulfur cluster scaffold homolog, mitochondrial	Null	Posttranslational modification, protein turnover, chaperones	COG0694	-0.0663212	0.572053	-0.587288	0.952881	CLA	0.00082596
K01803	TPI, tpiA	triosephosphate isomerase (TIM) [EC:5.3.1.1]	ko00010 Glycolysis / Gluconeogenesis*ko00051 Fructose and mannose metabolism*ko00562 Inositol phosphate metabolism*ko00710 Carbon fixation in photosynthetic organisms*ko01100 Metabolic pathways*ko01110 Biosynthesis of secondary metabolites*ko01120 Microbial metabolism in diverse environments*ko01200 Carbon metabolism*ko01230 Biosynthesis of amino acids	Carbohydrate transport and metabolism	COG0149	-0.0850164	0.558805	-0.771054	0.996	CLA	0.0292342
K06020	ettA	energy-dependent translational throttle protein EttA	Null	General function prediction only	COG0488	0.0742166	0.547432	0.655834	0.953256	CLA	0.0110186
K02499	yabN	tetrapyrrole methylase family protein / MazG family protein	Null	General function prediction only	COG3956	-0.0501513	0.540432	-0.775518	0.992626	CLA	0.00318196
K03699	tlyC	putative hemolysin	Null	General function prediction only	COG1253	0.0451843	0.539558	0.693049	0.973253	CLA	0.0409053
K19693	tfoS	AraC family transcriptional regulator, chitin signaling transcriptional activator	Null	Transcription	COG2207	0.0157134	0.522435	0.627475	0.956755	CLA	0.0146498
K22928	DNPH1	2'-deoxynucleoside 5'-phosphate N-hydrolase [EC:3.2.2.-]	Null	Null	Null	-0.0298822	0.508186	-0.67339	0.966004	CLA	0.0030271
K10709	frlC	fructoselysine 3-epimerase [EC:5.1.3.41]	Null	Carbohydrate transport and metabolism	COG1082	0.75549	0.996125	-0.539899	0.949256	Not Considered	0.00204595
K02315	dnaC	DNA replication protein DnaC	Null	Replication, recombination and repair	COG1484	0.678461	0.994376	-0.712148	0.987752	Not Considered	0.0107574
K07023	K07023	putative hydrolases of HD superfamily	Null	Nucleotide transport and metabolism, General function prediction only	COG1896	0.659969	0.993751	-0.622724	0.963755	Not Considered	0.00989199
K07099	K07099	uncharacterized protein	Null	General function prediction only	COG1768	0.623129	0.992251	-0.568454	0.968129	Not Considered	0.00993371
K06023	hprK, ptsK	HPr kinase/phosphorylase [EC:2.7.11.- 2.7.4.-]	Null	Signal transduction mechanisms	COG1493	0.571506	0.981002	-0.546715	0.947757	Not Considered	0.0095212
K06396	spoIIIAG	stage III sporulation protein AG	Null	Null	Null	0.511936	0.961005	-0.573862	0.952506	Not Considered	0.00388374
K21064	ycsE, yitU, ywtE	5-amino-6-(5-phospho-D-ribitylamino)uracil phosphatase [EC:3.1.3.104]	ko00740 Riboflavin metabolism*ko01100 Metabolic pathways*ko01110 Biosynthesis of secondary metabolites*ko01240 Biosynthesis of cofactors	Coenzyme transport and metabolism, General function prediction only	COG0561	0.500929	0.959505	-0.7255	0.987002	Not Considered	0.0160284
K00067	rfbD, rmlD	dTDP-4-dehydrorhamnose reductase [EC:1.1.1.133]	ko00521 Streptomycin biosynthesis*ko00523 Polyketide sugar unit biosynthesis*ko00541 O-Antigen nucleotide sugar biosynthesis*ko01100 Metabolic pathways*ko01110 Biosynthesis of secondary metabolites	Cell wall/membrane/envelope biogenesis	COG1091	-0.494095	0.954381	0.631917	0.964129	Not Considered	0.031505
K22300	dicA	HTH-type transcriptional regulator, cell division transcriptional repressor	Null	Transcription	COG1396	0.496004	0.949631	-0.624191	0.96388	Not Considered	0.00666779
K06960	K06960	uncharacterized protein	Null	General function prediction only	COG1837	0.490487	0.944882	-0.609687	0.946007	Not Considered	0.0204827
K06041	kdsD, kpsF	arabinose-5-phosphate isomerase [EC:5.3.1.13]	ko00540 Lipopolysaccharide biosynthesis*ko01100 Metabolic pathways	Carbohydrate transport and metabolism, Cell wall/membrane/envelope biogenesis	COG0794	-0.500214	0.944757	0.552395	0.945257	Not Considered	0.0197621
K18928	lldE	L-lactate dehydrogenase complex protein LldE	Null	Energy production and conversion	COG2048	-0.483831	0.943882	0.549304	0.946507	Not Considered	0.0105907
K07794	tctB	putative tricarboxylic transport membrane protein	ko02020 Two-component system	Null	Null	0.841001	0.998875	-0.144366	0.64117	Not Considered	0.0057589
K00266	gltD	glutamate synthase (NADPH) small chain [EC:1.4.1.13]	ko00250 Alanine, aspartate and glutamate metabolism*ko00910 Nitrogen metabolism*ko01100 Metabolic pathways*ko01110 Biosynthesis of secondary metabolites*ko01120 Microbial metabolism in diverse environments*ko01230 Biosynthesis of amino acids	Amino acid transport and metabolism, General function prediction only	COG0493	0.836495	0.9985	-0.110979	0.630171	Not Considered	0.0250988
K00797	speE, SRM, SPE3	spermidine synthase [EC:2.5.1.16]	ko00270 Cysteine and methionine metabolism*ko00330 Arginine and proline metabolism*ko00480 Glutathione metabolism*ko01100 Metabolic pathways	Amino acid transport and metabolism	COG0421	0.723802	0.998375	-0.451297	0.910761	Not Considered	0.0053231
K19689	ampS, pepS, ampT	aminopeptidase [EC:3.4.11.-]	Null	Amino acid transport and metabolism	COG2309	0.780441	0.998375	-0.217542	0.698288	Not Considered	0.00565887
K23675	fmnP, ribU	riboflavin transporter	Null	Coenzyme transport and metabolism	COG3601	0.780707	0.99825	-0.230615	0.700662	Not Considered	0.0166988
K07030	K07030	uncharacterized protein	Null	General function prediction only	COG1461	0.724312	0.998125	-0.400061	0.879265	Not Considered	0.0243155
K21744	tipA	MerR family transcriptional regulator, thiopeptide resistance regulator	Null	Transcription	COG0789	0.705217	0.998125	-0.275927	0.774153	Not Considered	0.00679369
K09922	K09922	uncharacterized protein	Null	Function unknown	COG3169	-0.765761	0.998	0.16039	0.687164	Not Considered	0.020104
K00728	POMT, pmt	dolichyl-phosphate-mannose-protein mannosyltransferase [EC:2.4.1.109]	ko00514 Other types of O-glycan biosynthesis*ko00515 Mannose type O-glycan biosynthesis*ko01100 Metabolic pathways	Posttranslational modification, protein turnover, chaperones	COG1928	0.777918	0.997875	-0.0498531	0.550681	Not Considered	0.00170572
K02770	fruA	fructose PTS system EIIBC or EIIC component [EC:2.7.1.202]	ko00051 Fructose and mannose metabolism*ko01100 Metabolic pathways*ko01120 Microbial metabolism in diverse environments*ko02060 Phosphotransferase system (PTS)	Carbohydrate transport and metabolism	COG1445	0.796071	0.99775	-0.0257854	0.536558	Not Considered	0.0030447
K06295	gerKA	spore germination protein KA	Null	Null	Null	0.705021	0.997625	-0.131896	0.667917	Not Considered	0.00360521
K05799	pdhR	GntR family transcriptional regulator, transcriptional repressor for pyruvate dehydrogenase complex	Null	Transcription	COG2186	0.72502	0.9975	-0.14388	0.620297	Not Considered	0.0087609
K02026	ABC.MS.P1	multiple sugar transport system permease protein	Null	Carbohydrate transport and metabolism	COG0395	0.738497	0.99725	-0.326042	0.784277	Not Considered	0.0131814
K04486	E3.1.3.15B	histidinol-phosphatase (PHP family) [EC:3.1.3.15]	ko00340 Histidine metabolism*ko01100 Metabolic pathways*ko01110 Biosynthesis of secondary metabolites*ko01230 Biosynthesis of amino acids	Amino acid transport and metabolism, General function prediction only	COG1387	0.68773	0.996625	-0.288208	0.796275	Not Considered	0.0180946
K01679	E4.2.1.2B, fumC, FH	fumarate hydratase, class II [EC:4.2.1.2]	ko00020 Citrate cycle (TCA cycle)*ko00620 Pyruvate metabolism*ko00720 Carbon fixation pathways in prokaryotes*ko01100 Metabolic pathways*ko01110 Biosynthesis of secondary metabolites*ko01120 Microbial metabolism in diverse environments*ko01200 Carbon metabolism*ko04934 Cushing syndrome*ko05200 Pathways in cancer*ko05211 Renal cell carcinoma	Energy production and conversion	COG0114	0.745944	0.996375	-0.065039	0.584302	Not Considered	0.00375217
K06012	gpr	spore protease [EC:3.4.24.78]	Null	Null	Null	0.73539	0.996125	-0.392301	0.875891	Not Considered	0.00465112
K08602	pepF, pepB	oligoendopeptidase F [EC:3.4.24.-]	Null	Amino acid transport and metabolism	COG1164	0.714832	0.995626	-0.226496	0.737908	Not Considered	0.00847405
K16511	mecA1_2	adapter protein MecA 1/2	Null	Transcription, Signal transduction mechanisms, Cell motility	COG4862	0.77954	0.995501	-0.169206	0.631421	Not Considered	0.00565226
K02173	yggC	putative kinase	Null	Coenzyme transport and metabolism	COG1072	0.778364	0.995376	-0.226171	0.688914	Not Considered	0.00150677
K13012	wbqP	O-antigen biosynthesis protein WbqP	Null	Cell wall/membrane/envelope biogenesis	COG2148	0.745627	0.995251	-0.151487	0.671916	Not Considered	0.00174034
K07260	vanY	zinc D-Ala-D-Ala carboxypeptidase [EC:3.4.17.14]	ko00550 Peptidoglycan biosynthesis*ko01100 Metabolic pathways*ko01502 Vancomycin resistance*ko02020 Two-component system	Cell wall/membrane/envelope biogenesis	COG1876	0.615438	0.995001	-0.236975	0.771279	Not Considered	0.0227505
K07063	K07063	uncharacterized protein	Null	General function prediction only	COG1569	-0.693691	0.995001	0.17431	0.686914	Not Considered	0.0263634
K13049	PM20D1	carboxypeptidase PM20D1 [EC:3.4.17.-]	Null	Null	Null	0.702115	0.994751	-0.096492	0.595801	Not Considered	0.0025776
K10112	msmX, msmK, malK, sugC, ggtA, msiK	multiple sugar transport system ATP-binding protein	ko02010 ABC transporters	Carbohydrate transport and metabolism	COG3839	0.625474	0.994501	-0.288415	0.830521	Not Considered	0.00701594
K15771	ganP	arabinogalactan oligomer / maltooligosaccharide transport system permease protein	ko02010 ABC transporters	Carbohydrate transport and metabolism	COG1175	0.657755	0.994251	-0.405921	0.878265	Not Considered	0.00543382
K02484	K02484	two-component system, OmpR family, sensor kinase [EC:2.7.13.3]	Null	Signal transduction mechanisms	COG0642	0.655872	0.994251	-0.100814	0.575053	Not Considered	0.00105546
K18345	vanSB, vanS, vanSD	two-component system, OmpR family, sensor histidine kinase VanS [EC:2.7.13.3]	ko01502 Vancomycin resistance*ko02020 Two-component system	Signal transduction mechanisms	COG0642	0.73575	0.994001	-0.0707104	0.557055	Not Considered	0.00324492
K05937	K05937	uncharacterized protein	Null	Function unknown	COG5646	0.684582	0.993876	-0.093665	0.583677	Not Considered	0.00666774
K02027	ABC.MS.S	multiple sugar transport system substrate-binding protein	Null	Carbohydrate transport and metabolism	COG1653	0.75258	0.993751	-0.177005	0.647669	Not Considered	0.00722461
K04083	hslO	molecular chaperone Hsp33	Null	Posttranslational modification, protein turnover, chaperones	COG1281	0.695469	0.993751	-0.0828705	0.583177	Not Considered	0.0129892
K01182	IMA, malL	oligo-1,6-glucosidase [EC:3.2.1.10]	ko00052 Galactose metabolism*ko00500 Starch and sucrose metabolism*ko01100 Metabolic pathways	Carbohydrate transport and metabolism	COG0366	0.728673	0.993626	-0.0808202	0.574053	Not Considered	0.00229926
K06442	tlyA	23S rRNA (cytidine1920-2'-O)/16S rRNA (cytidine1409-2'-O)-methyltransferase [EC:2.1.1.226 2.1.1.227]	Null	Translation, ribosomal structure and biogenesis	COG1189	0.679685	0.993501	-0.394501	0.864517	Not Considered	0.0108589
K03286	TC.OOP	OmpA-OmpF porin, OOP family	Null	Cell wall/membrane/envelope biogenesis	COG2885	-0.698789	0.993376	0.083301	0.572553	Not Considered	0.0275749
K23536	nupC	general nucleoside transport system permease protein	ko02010 ABC transporters	General function prediction only	COG1079	0.651502	0.993251	-0.135805	0.635171	Not Considered	0.0112635
K21395	yiaO	TRAP-type transport system periplasmic protein	Null	Carbohydrate transport and metabolism	COG1638	0.717625	0.993001	-0.494276	0.897513	Not Considered	0.0093993
K03643	lptE, rlpB	LPS-assembly lipoprotein	Null	Cell wall/membrane/envelope biogenesis	COG2980	-0.704594	0.992876	0.236641	0.76303	Not Considered	0.0124767
K01005	tagT_U_V	polyisoprenyl-teichoic acid--peptidoglycan teichoic acid transferase [EC:2.7.8.-]	Null	Cell wall/membrane/envelope biogenesis	COG1316	0.697114	0.992876	-0.239207	0.738908	Not Considered	0.0248806
K07729	K07729	putative transcriptional regulator	Null	Transcription	COG1476	0.642696	0.992751	-0.370236	0.811524	Not Considered	0.0449924
K02029	ABC.PA.P	polar amino acid transport system permease protein	Null	Amino acid transport and metabolism	COG0765	0.685897	0.992126	-0.18026	0.667292	Not Considered	0.0316842
K02025	ABC.MS.P	multiple sugar transport system permease protein	Null	Carbohydrate transport and metabolism	COG1175	0.714863	0.991751	-0.142531	0.609299	Not Considered	0.0111177
K21405	acoR	sigma-54 dependent transcriptional regulator, acetoin dehydrogenase operon transcriptional activator AcoR	Null	Transcription	COG3284	0.685928	0.991751	-0.12644	0.60305	Not Considered	0.000623385
K06208	aroH	chorismate mutase [EC:5.4.99.5]	ko00400 Phenylalanine, tyrosine and tryptophan biosynthesis*ko01100 Metabolic pathways*ko01110 Biosynthesis of secondary metabolites*ko01230 Biosynthesis of amino acids	Amino acid transport and metabolism	COG4401	-0.757387	0.991626	0.292986	0.762655	Not Considered	0.000515992
K04769	spoVT	AbrB family transcriptional regulator, stage V sporulation protein T	Null	Transcription, Defense mechanisms	COG2002	0.609421	0.991501	-0.338373	0.850269	Not Considered	0.00322628
K03091	sigH	RNA polymerase sporulation-specific sigma factor	Null	Null	Sigma factors act as the promoter specificity subunit of eubacterial and plant plastid multisubunit RNA polymerases, whose core subunit composition is often described as alpha(2)-beta-beta-prime. Although sigma does not bind DNA on its own, when combined with the core to form the holoenzyme, the sigma factor binds specifically to promoter elements. The sigma subunit is released once elongation be…	0.667905	0.991251	-0.39546	0.864267	Not Considered	0.0178596
K01193	INV, sacA	beta-fructofuranosidase [EC:3.2.1.26]	ko00052 Galactose metabolism*ko00500 Starch and sucrose metabolism*ko01100 Metabolic pathways*ko01110 Biosynthesis of secondary metabolites	Carbohydrate transport and metabolism	COG1621	0.624292	0.991001	-0.388962	0.856643	Not Considered	0.00609475
K04655	hypE	hydrogenase expression/formation protein HypE	Null	Posttranslational modification, protein turnover, chaperones	COG0309	0.714325	0.990876	-0.317767	0.752156	Not Considered	0.00823803
K07979	ytrA	GntR family transcriptional regulator	Null	Transcription	COG1725	0.674507	0.990376	-0.368382	0.828396	Not Considered	0.0368057
K00793	ribE, RIB5	riboflavin synthase [EC:2.5.1.9]	ko00740 Riboflavin metabolism*ko01100 Metabolic pathways*ko01110 Biosynthesis of secondary metabolites*ko01240 Biosynthesis of cofactors	Coenzyme transport and metabolism	COG0307	-0.692138	0.990376	0.192383	0.697038	Not Considered	0.0193054
K07335	bmpA, bmpB, tmpC	basic membrane protein A and related proteins	ko02010 ABC transporters	Cell wall/membrane/envelope biogenesis	COG1744	0.676039	0.989626	-0.17659	0.651044	Not Considered	0.0111289
K04072	adhE	acetaldehyde dehydrogenase / alcohol dehydrogenase [EC:1.2.1.10 1.1.1.1]	ko00010 Glycolysis / Gluconeogenesis*ko00071 Fatty acid degradation*ko00350 Tyrosine metabolism*ko00620 Pyruvate metabolism*ko00625 Chloroalkane and chloroalkene degradation*ko00626 Naphthalene degradation*ko00650 Butanoate metabolism*ko01100 Metabolic pathways*ko01110 Biosynthesis of secondary metabolites*ko01120 Microbial metabolism in diverse environments*ko01220 Degradation of aromatic compou…	Energy production and conversion	COG1012	0.72905	0.989501	-0.110028	0.625547	Not Considered	0.00319609
K00375	K00375	GntR family transcriptional regulator / MocR family aminotransferase	Null	Transcription, Amino acid transport and metabolism	COG1167	0.72612	0.989251	-0.496213	0.899013	Not Considered	0.00366626
K07574	yhbY	RNA-binding protein	Null	Translation, ribosomal structure and biogenesis	COG1534	0.655099	0.989001	-0.272827	0.741407	Not Considered	0.0176993
K02203	thrH	phosphoserine / homoserine phosphotransferase [EC:3.1.3.3 2.7.1.39]	ko00260 Glycine, serine and threonine metabolism*ko00680 Methane metabolism*ko01100 Metabolic pathways*ko01110 Biosynthesis of secondary metabolites*ko01120 Microbial metabolism in diverse environments*ko01200 Carbon metabolism*ko01230 Biosynthesis of amino acids	Amino acid transport and metabolism	COG0560	0.569181	0.988751	-0.437538	0.892763	Not Considered	0.00943708
K04487	iscS, NFS1	cysteine desulfurase [EC:2.8.1.7]	ko00730 Thiamine metabolism*ko01100 Metabolic pathways*ko01240 Biosynthesis of cofactors*ko04122 Sulfur relay system	Amino acid transport and metabolism	COG1104	0.583898	0.988376	-0.128961	0.645044	Not Considered	0.0271705
K06213	mgtE	magnesium transporter	Null	Inorganic ion transport and metabolism	COG2239	0.592335	0.988251	-0.413459	0.87614	Not Considered	0.011126
K01512	acyP	acylphosphatase [EC:3.6.1.7]	ko00620 Pyruvate metabolism*ko00627 Aminobenzoate degradation*ko01100 Metabolic pathways*ko01120 Microbial metabolism in diverse environments	Energy production and conversion	COG1254	0.624994	0.988251	-0.419403	0.862017	Not Considered	0.00706984
K03497	parB, spo0J	ParB family transcriptional regulator, chromosome partitioning protein	Null	Cell cycle control, cell division, chromosome partitioning	COG1475	0.680223	0.988001	-0.430973	0.840645	Not Considered	0.0601429
K00340	nuoK	NADH-quinone oxidoreductase subunit K [EC:7.1.1.2]	ko00190 Oxidative phosphorylation*ko01100 Metabolic pathways	Energy production and conversion	COG0713	-0.603653	0.988001	0.301306	0.824897	Not Considered	0.0134781
K20487	nisK, spaK	two-component system, OmpR family, lantibiotic biosynthesis sensor histidine kinase NisK/SpaK [EC:2.7.13.3]	ko02020 Two-component system*ko02024 Quorum sensing	Signal transduction mechanisms	COG0642	0.593227	0.987877	-0.323288	0.856518	Not Considered	0.000670683
K06209	pheB	chorismate mutase [EC:5.4.99.5]	ko00400 Phenylalanine, tyrosine and tryptophan biosynthesis*ko01100 Metabolic pathways*ko01110 Biosynthesis of secondary metabolites*ko01230 Biosynthesis of amino acids	General function prediction only	COG4492	0.678137	0.987752	-0.169035	0.652793	Not Considered	0.00741456
K01926	rex	redox-sensing transcriptional repressor	Null	Transcription	COG2344	0.664277	0.987627	-0.303861	0.775153	Not Considered	0.0126391
K19334	tabA	biofilm protein TabA	Null	Carbohydrate transport and metabolism	COG2731	-0.646907	0.987627	0.0589163	0.584677	Not Considered	0.0233552
K07075	K07075	uncharacterized protein	Null	General function prediction only	COG1669	-0.658477	0.987377	0.452927	0.869516	Not Considered	0.0198182
K13566	NIT2, yafV	omega-amidase [EC:3.5.1.3]	ko00250 Alanine, aspartate and glutamate metabolism*ko01100 Metabolic pathways	General function prediction only	COG0388	0.577537	0.987127	-0.276409	0.764279	Not Considered	0.00473038
K00615	E2.2.1.1, tktA, tktB	transketolase [EC:2.2.1.1]	ko00030 Pentose phosphate pathway*ko00710 Carbon fixation in photosynthetic organisms*ko01051 Biosynthesis of ansamycins*ko01100 Metabolic pathways*ko01110 Biosynthesis of secondary metabolites*ko01120 Microbial metabolism in diverse environments*ko01200 Carbon metabolism*ko01230 Biosynthesis of amino acids	Carbohydrate transport and metabolism	COG0021	0.660895	0.987127	-0.237296	0.751531	Not Considered	0.0391844
K00995	pgsA, PGS1	CDP-diacylglycerol---glycerol-3-phosphate 3-phosphatidyltransferase [EC:2.7.8.5]	ko00564 Glycerophospholipid metabolism*ko01100 Metabolic pathways	Lipid transport and metabolism	COG0558	0.646954	0.987127	-0.193653	0.696538	Not Considered	0.0140568
K07483	K07483	transposase	Null	Mobilome: prophages, transposons	COG2963	0.673396	0.986877	-0.310069	0.796525	Not Considered	0.0654601
K00950	folK	2-amino-4-hydroxy-6-hydroxymethyldihydropteridine diphosphokinase [EC:2.7.6.3]	ko00790 Folate biosynthesis*ko01100 Metabolic pathways*ko01240 Biosynthesis of cofactors	Coenzyme transport and metabolism	COG0801	-0.579185	0.986627	0.474993	0.918135	Not Considered	0.0338719
K06042	cobH-cbiC	precorrin-8X/cobalt-precorrin-8 methylmutase [EC:5.4.99.61 5.4.99.60]	ko00860 Porphyrin and chlorophyll metabolism*ko01100 Metabolic pathways*ko01240 Biosynthesis of cofactors	Coenzyme transport and metabolism	COG2082	0.611026	0.986627	-0.444358	0.887014	Not Considered	0.00728258
K11145	K11145	ribonuclease III family protein [EC:3.1.26.-]	Null	Translation, ribosomal structure and biogenesis	COG1939	0.619634	0.986627	-0.394443	0.854768	Not Considered	0.0142905
K02456	gspG	general secretion pathway protein G	ko03070 Bacterial secretion system*ko05111 Biofilm formation - Vibrio cholerae	Cell motility, Intracellular trafficking, secretion, and vesicular transport, Extracellular structures	COG2165	-0.691922	0.986627	0.372188	0.814398	Not Considered	0.00412632
K03151	thiI	tRNA uracil 4-sulfurtransferase [EC:2.8.1.4]	ko00730 Thiamine metabolism*ko01100 Metabolic pathways*ko01240 Biosynthesis of cofactors*ko04122 Sulfur relay system	Coenzyme transport and metabolism, Translation, ribosomal structure and biogenesis	COG0301	0.585804	0.986252	-0.350458	0.849269	Not Considered	0.0115543
K09772	sepF	cell division inhibitor SepF	Null	Cell cycle control, cell division, chromosome partitioning	COG1799	0.599768	0.986127	-0.338654	0.843145	Not Considered	0.0144873
K06406	spoVAD	stage V sporulation protein AD	Null	Null	Null	0.596355	0.986002	-0.364228	0.852893	Not Considered	0.0037052
K17472	cymR	Rrf2 family transcriptional regulator, cysteine metabolism repressor	Null	Transcription	COG1959	0.627945	0.985877	-0.248007	0.762655	Not Considered	0.00221479
K00566	mnmA, trmU	tRNA-uridine 2-sulfurtransferase [EC:2.8.1.13]	ko04122 Sulfur relay system	Translation, ribosomal structure and biogenesis	COG0482	0.674318	0.985752	-0.110684	0.622172	Not Considered	0.0135789
K21453	icaR	TetR/AcrR family transcriptional regulator, biofilm operon repressor	Null	Transcription	COG1309	0.635151	0.985752	-0.0337045	0.529934	Not Considered	0.00265375
K03789	rimI	[ribosomal protein S18]-alanine N-acetyltransferase [EC:2.3.1.266]	Null	Translation, ribosomal structure and biogenesis	COG0456	0.623088	0.985627	-0.384126	0.817398	Not Considered	0.0160856
K06204	dksA	DnaK suppressor protein	ko02026 Biofilm formation - Escherichia coli	Translation, ribosomal structure and biogenesis	COG1734	-0.663862	0.985627	0.0255601	0.537558	Not Considered	0.0205109
K06142	hlpA, ompH	outer membrane protein	Null	Cell wall/membrane/envelope biogenesis, Posttranslational modification, protein turnover, chaperones	COG2825	-0.546338	0.985502	0.293911	0.83927	Not Considered	0.0734278
K09994	phnO	(aminoalkyl)phosphonate N-acetyltransferase [EC:2.3.1.280]	ko00440 Phosphonate and phosphinate metabolism	Transcription, General function prediction only	COG0454	0.580555	0.985377	-0.260758	0.757655	Not Considered	0.000456579
K16786	ecfA1	energy-coupling factor transport system ATP-binding protein [EC:7.-.-.-]	ko02010 ABC transporters	Inorganic ion transport and metabolism, General function prediction only	COG1122	0.601436	0.985252	-0.361739	0.841145	Not Considered	0.00754622
K18122	cat2, abfT	4-hydroxybutyrate CoA-transferase [EC:2.8.3.-]	ko00650 Butanoate metabolism*ko01100 Metabolic pathways*ko01200 Carbon metabolism	Null	Null	0.652646	0.984877	-0.450145	0.887139	Not Considered	0.00503976
K03785	aroD	3-dehydroquinate dehydratase I [EC:4.2.1.10]	ko00400 Phenylalanine, tyrosine and tryptophan biosynthesis*ko01100 Metabolic pathways*ko01110 Biosynthesis of secondary metabolites*ko01230 Biosynthesis of amino acids	Amino acid transport and metabolism	COG0710	0.569813	0.984877	-0.158654	0.659543	Not Considered	0.00462186
K02031	ddpD	peptide/nickel transport system ATP-binding protein	ko02024 Quorum sensing	Amino acid transport and metabolism, Inorganic ion transport and metabolism	COG0444	0.641445	0.984627	-0.486207	0.900637	Not Considered	0.00875536
K02072	metI	D-methionine transport system permease protein	ko02010 ABC transporters	Amino acid transport and metabolism	COG2011	0.692956	0.984627	-0.243422	0.695288	Not Considered	0.0128073
K06933	K06933	uncharacterized protein	Null	General function prediction only	COG1342	0.644043	0.984377	-0.241912	0.700912	Not Considered	0.00589125
K01139	spoT	GTP diphosphokinase / guanosine-3',5'-bis(diphosphate) 3'-diphosphatase [EC:2.7.6.5 3.1.7.2]	ko00230 Purine metabolism*ko01100 Metabolic pathways	Signal transduction mechanisms, Transcription	COG0317	0.642233	0.984252	-0.192269	0.706162	Not Considered	0.00818411
K01627	kdsA	2-dehydro-3-deoxyphosphooctonate aldolase (KDO 8-P synthase) [EC:2.5.1.55]	ko00540 Lipopolysaccharide biosynthesis*ko01100 Metabolic pathways	Cell wall/membrane/envelope biogenesis	COG2877	-0.549015	0.984002	0.248119	0.781527	Not Considered	0.0188107
K16785	ecfT	energy-coupling factor transport system permease protein	ko02010 ABC transporters	Coenzyme transport and metabolism	COG0619	0.638733	0.983377	-0.406203	0.856518	Not Considered	0.0165775
K00887	dgkA	undecaprenol kinase [EC:2.7.1.66]	ko00550 Peptidoglycan biosynthesis	Lipid transport and metabolism	COG0818	0.580702	0.983252	-0.142043	0.618673	Not Considered	0.00308987
K00794	ribH, RIB4	6,7-dimethyl-8-ribityllumazine synthase [EC:2.5.1.78]	ko00740 Riboflavin metabolism*ko01100 Metabolic pathways*ko01110 Biosynthesis of secondary metabolites*ko01240 Biosynthesis of cofactors	Coenzyme transport and metabolism	COG0054	-0.668834	0.983127	0.107974	0.639045	Not Considered	0.024713
K23393	murT	lipid II isoglutaminyl synthase (glutamine-hydrolysing) [EC:6.3.5.13]	ko00550 Peptidoglycan biosynthesis_x000D_ ko01100 Metabolic pathways	Cell wall/membrane/envelope biogenesis	COG0769	0.618674	0.983002	-0.270842	0.750406	Not Considered	0.00753017
K02466	gutM	glucitol operon activator protein	Null	Transcription	COG4578	0.534322	0.982752	-0.0790544	0.595426	Not Considered	0.00186149
K03639	moaA, CNX2	GTP 3',8-cyclase [EC:4.1.99.22]	ko00790 Folate biosynthesis*ko01100 Metabolic pathways*ko01240 Biosynthesis of cofactors*ko04122 Sulfur relay system	Coenzyme transport and metabolism	COG2896	0.564534	0.982627	-0.276426	0.767654	Not Considered	0.00627793
K05566	mnhB, mrpB	multicomponent Na+:H+ antiporter subunit B	Null	Inorganic ion transport and metabolism	COG2111	0.550676	0.982502	-0.200371	0.716535	Not Considered	0.00192715
K02483	K02483	two-component system, OmpR family, response regulator	Null	Signal transduction mechanisms, Transcription	COG0745	0.64443	0.982502	-0.0597737	0.532433	Not Considered	0.0336658
K02065	mlaF, linL, mkl	phospholipid/cholesterol/gamma-HCH transport system ATP-binding protein	ko02010 ABC transporters	Cell wall/membrane/envelope biogenesis	COG1127	-0.596865	0.982127	0.366897	0.849519	Not Considered	0.0166659
K11176	purO	IMP cyclohydrolase [EC:3.5.4.10]	ko00230 Purine metabolism*ko01100 Metabolic pathways*ko01110 Biosynthesis of secondary metabolites	Nucleotide transport and metabolism	COG3363	0.614875	0.981752	-0.326167	0.780402	Not Considered	0.0109266
K06407	spoVAE	stage V sporulation protein AE	Null	Null	Null	0.593669	0.981627	-0.421016	0.874516	Not Considered	0.0067718
K03500	rsmB, sun	16S rRNA (cytosine967-C5)-methyltransferase [EC:2.1.1.176]	Null	Translation, ribosomal structure and biogenesis	COG0144	0.614415	0.981627	-0.111618	0.618673	Not Considered	0.0130235
K08384	spoVD	stage V sporulation protein D (sporulation-specific penicillin-binding protein)	ko00550 Peptidoglycan biosynthesis	Cell cycle control, cell division, chromosome partitioning, Cell wall/membrane/envelope biogenesis	COG0768	0.678001	0.981252	-0.388071	0.852143	Not Considered	0.000469258
K07052	K07052	uncharacterized protein	Null	Posttranslational modification, protein turnover, chaperones	COG1266	0.593289	0.980752	-0.509533	0.895638	Not Considered	0.0781488
K22927	gdpP	cyclic-di-AMP phosphodiesterase [EC:3.1.4.59]	Null	Signal transduction mechanisms	COG3887	0.604508	0.980752	-0.206714	0.704412	Not Considered	0.00784663
K01222	E3.2.1.86A, celF	6-phospho-beta-glucosidase [EC:3.2.1.86]	ko00010 Glycolysis / Gluconeogenesis*ko00500 Starch and sucrose metabolism	Carbohydrate transport and metabolism	COG1486	0.596622	0.980252	-0.3511	0.827772	Not Considered	0.000614371
K05341	E2.4.1.4	amylosucrase [EC:2.4.1.4]	ko00500 Starch and sucrose metabolism*ko01100 Metabolic pathways	Carbohydrate transport and metabolism	COG0366	0.629075	0.979753	-0.450258	0.87764	Not Considered	0.00367778
K04654	hypD	hydrogenase expression/formation protein HypD	Null	Posttranslational modification, protein turnover, chaperones	COG0409	0.628742	0.979628	-0.177953	0.648669	Not Considered	0.00788123
K07502	yprB	uncharacterized protein	Null	General function prediction only	COG3359	0.619254	0.979503	-0.281074	0.759655	Not Considered	0.00445985
K01500	fchA	methenyltetrahydrofolate cyclohydrolase [EC:3.5.4.9]	ko00670 One carbon pool by folate_x000D_ ko01100 Metabolic pathways_x000D_ ko01240 Biosynthesis of cofactors	Amino acid transport and metabolism	COG3404	0.674244	0.979503	-0.105075	0.550931	Not Considered	0.0037712
K00941	thiD	hydroxymethylpyrimidine/phosphomethylpyrimidine kinase [EC:2.7.1.49 2.7.4.7]	ko00730 Thiamine metabolism*ko01100 Metabolic pathways*ko01240 Biosynthesis of cofactors	Coenzyme transport and metabolism	COG0351	0.593383	0.979003	-0.53975	0.939383	Not Considered	0.00792169
K01646	citD	citrate lyase subunit gamma (acyl carrier protein)	ko02020 Two-component system	Energy production and conversion	COG3052	0.471349	0.979003	-0.304277	0.816773	Not Considered	0.0053321
K07035	K07035	uncharacterized protein	Null	Function unknown	COG3641	0.61472	0.979003	-0.119594	0.591926	Not Considered	0.00536169
K00971	manC, cpsB	mannose-1-phosphate guanylyltransferase [EC:2.7.7.13]	ko00051 Fructose and mannose metabolism*ko00520 Amino sugar and nucleotide sugar metabolism*ko00541 O-Antigen nucleotide sugar biosynthesis*ko01100 Metabolic pathways*ko01110 Biosynthesis of secondary metabolites	Carbohydrate transport and metabolism	COG0662	-0.524932	0.978878	0.376183	0.856893	Not Considered	0.0318173
K00979	kdsB	3-deoxy-manno-octulosonate cytidylyltransferase (CMP-KDO synthetase) [EC:2.7.7.38]	ko00540 Lipopolysaccharide biosynthesis*ko01100 Metabolic pathways	Cell wall/membrane/envelope biogenesis	COG1212	-0.614464	0.978753	0.446035	0.886014	Not Considered	0.018016
K23535	nupB	general nucleoside transport system permease protein	ko02010 ABC transporters	General function prediction only	COG4603	0.623746	0.978753	-0.0946539	0.576553	Not Considered	0.0104214
K06024	scpB	segregation and condensation protein B	Null	Transcription	COG1386	0.585781	0.978628	-0.49738	0.91901	Not Considered	0.0134246
K03581	recD	exodeoxyribonuclease V alpha subunit [EC:3.1.11.5]	ko03440 Homologous recombination	Replication, recombination and repair	COG0507	0.559907	0.978628	-0.0136785	0.505187	Not Considered	0.0147039
K03705	hrcA	heat-inducible transcriptional repressor	Null	Transcription	COG1420	0.607759	0.978253	-0.183438	0.670166	Not Considered	0.0109729
K13730	inlA	internalin A	ko05100 Bacterial invasion of epithelial cells	Null	Null	0.579813	0.978128	-0.456317	0.875016	Not Considered	0.00243441
K02670	pilU	twitching motility protein PilU	Null	Cell motility, Extracellular structures	COG2805	-0.606089	0.977878	0.163025	0.631296	Not Considered	0.0011773
K09792	K09792	uncharacterized protein	Null	Inorganic ion transport and metabolism	COG2836	0.527984	0.977503	-0.18522	0.730659	Not Considered	0.000807845
K03559	exbD	biopolymer transport protein ExbD	Null	Intracellular trafficking, secretion, and vesicular transport	COG0848	-0.553877	0.976753	0.296499	0.836395	Not Considered	0.0714253
K01118	acpD, azoR	FMN-dependent NADH-azoreductase [EC:1.7.1.17]	Null	Energy production and conversion	COG1182	0.628935	0.976753	-0.269756	0.764779	Not Considered	0.00550616
K16950	asrA	anaerobic sulfite reductase subunit A	ko00920 Sulfur metabolism*ko01100 Metabolic pathways*ko01120 Microbial metabolism in diverse environments	Energy production and conversion	COG1145	0.623792	0.976128	-0.000775999	0.526184	Not Considered	0.00199507
K00385	asrC	anaerobic sulfite reductase subunit C	ko00920 Sulfur metabolism*ko01100 Metabolic pathways*ko01120 Microbial metabolism in diverse environments	Inorganic ion transport and metabolism	COG2221	0.597085	0.975753	-0.215871	0.711786	Not Considered	0.0038371
K03216	trmL, cspR	tRNA (cytidine/uridine-2'-O-)-methyltransferase [EC:2.1.1.207]	Null	Translation, ribosomal structure and biogenesis	COG0219	0.541253	0.975128	-0.46679	0.902637	Not Considered	0.0137513
K03621	plsX	phosphate acyltransferase [EC:2.3.1.274]	ko00561 Glycerolipid metabolism*ko01100 Metabolic pathways*ko01110 Biosynthesis of secondary metabolites	Lipid transport and metabolism	COG0416	0.533546	0.975128	-0.121524	0.644169	Not Considered	0.0133521
K02426	sufE	cysteine desulfuration protein SufE	Null	Posttranslational modification, protein turnover, chaperones	COG2166	-0.542652	0.975003	0.0377611	0.552931	Not Considered	0.0196853
K19048	symE	toxic protein SymE	Null	Null	Null	0.628774	0.974878	-0.381621	0.818773	Not Considered	0.0026233
K07742	ylxR	uncharacterized protein	Null	General function prediction only	COG2740	0.550134	0.974628	-0.488975	0.909261	Not Considered	0.0177888
K18346	vanW	vancomycin resistance protein VanW	ko01502 Vancomycin resistance*ko02020 Two-component system	Defense mechanisms	COG2720	0.576508	0.974003	-0.10144	0.624047	Not Considered	0.0149379
K03771	surA	peptidyl-prolyl cis-trans isomerase SurA [EC:5.2.1.8]	Null	Posttranslational modification, protein turnover, chaperones	COG0760	-0.598491	0.973878	0.277092	0.780027	Not Considered	0.0203695
K08174	glcP	MFS transporter, FHS family, glucose/mannose:H+ symporter	Null	Carbohydrate transport and metabolism	COG0738	0.565371	0.973753	-0.147528	0.651794	Not Considered	0.00054853
K00761	upp, UPRT	uracil phosphoribosyltransferase [EC:2.4.2.9]	ko00240 Pyrimidine metabolism*ko01100 Metabolic pathways	Nucleotide transport and metabolism	COG0035	0.58163	0.973378	-0.410167	0.852643	Not Considered	0.0158652
K00346	nqrA	Na+-transporting NADH:ubiquinone oxidoreductase subunit A [EC:7.2.1.1]	Null	Energy production and conversion	COG1726	-0.444749	0.972753	0.0821585	0.600175	Not Considered	0.0145258
K00796	folP	dihydropteroate synthase [EC:2.5.1.15]	ko00790 Folate biosynthesis*ko01100 Metabolic pathways*ko01240 Biosynthesis of cofactors	Coenzyme transport and metabolism	COG0294	-0.520101	0.971879	0.523833	0.938383	Not Considered	0.0199748
K13653	K13653	AraC family transcriptional regulator	Null	Transcription	COG2207	0.494995	0.971879	-0.334595	0.818773	Not Considered	0.00414395
K09787	K09787	uncharacterized protein	Null	Transcription	COG2739	0.549069	0.971754	-0.384793	0.84102	Not Considered	0.0156691
K03975	dedA	membrane-associated protein	Null	Function unknown	COG0586	-0.482191	0.970629	0.35263	0.863892	Not Considered	0.0199651
K00677	lpxA	UDP-N-acetylglucosamine acyltransferase [EC:2.3.1.129]	ko00540 Lipopolysaccharide biosynthesis*ko01100 Metabolic pathways*ko01503 Cationic antimicrobial peptide (CAMP) resistance	Cell wall/membrane/envelope biogenesis	COG1043	-0.524954	0.970504	0.335714	0.837895	Not Considered	0.0294348
K10536	aguA	agmatine deiminase [EC:3.5.3.12]	ko00330 Arginine and proline metabolism*ko01100 Metabolic pathways	Amino acid transport and metabolism	COG2957	-0.559267	0.970504	0.184538	0.671916	Not Considered	0.020337
K00946	thiL	thiamine-monophosphate kinase [EC:2.7.4.16]	ko00730 Thiamine metabolism*ko01100 Metabolic pathways*ko01240 Biosynthesis of cofactors	Coenzyme transport and metabolism	COG0611	-0.561812	0.970379	0.292204	0.781152	Not Considered	0.018151
K07271	licD	lipopolysaccharide cholinephosphotransferase [EC:2.7.8.-]	Null	Lipid transport and metabolism	COG3475	0.547866	0.970254	-0.220579	0.690664	Not Considered	0.0495771
K02527	kdtA, waaA	3-deoxy-D-manno-octulosonic-acid transferase [EC:2.4.99.12 2.4.99.13 2.4.99.14 2.4.99.15]	ko00540 Lipopolysaccharide biosynthesis*ko01100 Metabolic pathways	Cell wall/membrane/envelope biogenesis	COG1519	-0.562918	0.969629	0.462333	0.893138	Not Considered	0.0166696
K08591	plsY	acyl phosphate:glycerol-3-phosphate acyltransferase [EC:2.3.1.275]	ko00561 Glycerolipid metabolism*ko00564 Glycerophospholipid metabolism*ko01100 Metabolic pathways*ko01110 Biosynthesis of secondary metabolites	Lipid transport and metabolism	COG0344	0.536107	0.969504	-0.420894	0.863392	Not Considered	0.0180514
K02073	metQ	D-methionine transport system substrate-binding protein	ko02010 ABC transporters	Inorganic ion transport and metabolism	COG1464	0.633696	0.969254	-0.116894	0.59605	Not Considered	0.0129511
K08722	yfbR	5'-deoxynucleotidase [EC:3.1.3.89]	ko00240 Pyrimidine metabolism*ko01100 Metabolic pathways	Nucleotide transport and metabolism, General function prediction only	COG1896	0.525655	0.969004	-0.390351	0.850894	Not Considered	0.00965244
K06167	phnP	phosphoribosyl 1,2-cyclic phosphate phosphodiesterase [EC:3.1.4.55]	ko00440 Phosphonate and phosphinate metabolism*ko01100 Metabolic pathways	Inorganic ion transport and metabolism	COG1235	-0.486915	0.968879	0.309618	0.821272	Not Considered	0.0148514
K16927	cbrT	energy-coupling factor transport system substrate-specific component	Null	Null	Null	0.578514	0.968754	-0.37385	0.816023	Not Considered	0.00346727
K04653	hypC	hydrogenase expression/formation protein HypC	Null	Posttranslational modification, protein turnover, chaperones	COG0298	0.605111	0.968379	-0.282945	0.719785	Not Considered	0.0121549
K00980	tagD	glycerol-3-phosphate cytidylyltransferase [EC:2.7.7.39]	ko00564 Glycerophospholipid metabolism	Cell wall/membrane/envelope biogenesis	COG0615	0.600562	0.968254	-0.38227	0.808024	Not Considered	0.0161148
K02528	ksgA	16S rRNA (adenine1518-N6/adenine1519-N6)-dimethyltransferase [EC:2.1.1.182]	Null	Translation, ribosomal structure and biogenesis	COG0030	0.490114	0.967379	-0.154061	0.664917	Not Considered	0.0313678
K02536	lpxD	UDP-3-O-[3-hydroxymyristoyl] glucosamine N-acyltransferase [EC:2.3.1.191]	ko00540 Lipopolysaccharide biosynthesis*ko01100 Metabolic pathways	Cell wall/membrane/envelope biogenesis	COG1044	-0.499067	0.966629	0.281719	0.818398	Not Considered	0.0206537
K00975	glgC	glucose-1-phosphate adenylyltransferase [EC:2.7.7.27]	ko00500 Starch and sucrose metabolism*ko00520 Amino sugar and nucleotide sugar metabolism*ko01100 Metabolic pathways*ko01110 Biosynthesis of secondary metabolites*ko02026 Biofilm formation - Escherichia coli	Carbohydrate transport and metabolism	COG0448	0.510451	0.966629	-0.11226	0.619048	Not Considered	0.0268879
K23876	hgdC, fldI, hadI, lcdC	(R)-2-hydroxyacyl-CoA dehydratese activating ATPase [EC:5.6.1.9]	Null	Null	Null	0.550428	0.966254	-0.00263481	0.500562	Not Considered	0.00495904
K23977	GTK	L-glutamine---4-(methylsulfanyl)-2-oxobutanoate aminotransferase [EC:2.6.1.117]	ko00270 Cysteine and methionine metabolism_x000D_ ko01100 Metabolic pathways	Null	Null	0.658376	0.965754	-0.0319724	0.56168	Not Considered	0.00247996
K15772	ganQ	arabinogalactan oligomer / maltooligosaccharide transport system permease protein	ko02010 ABC transporters	Carbohydrate transport and metabolism	COG3833	0.516781	0.965629	-0.553619	0.933383	Not Considered	0.00682905
K03760	eptA, pmrC	lipid A ethanolaminephosphotransferase [EC:2.7.8.43]	ko00540 Lipopolysaccharide biosynthesis*ko01100 Metabolic pathways*ko01503 Cationic antimicrobial peptide (CAMP) resistance	Cell wall/membrane/envelope biogenesis	COG2194	-0.464168	0.965254	0.355455	0.850269	Not Considered	0.00610149
K03642	rlpA	rare lipoprotein A	Null	Cell wall/membrane/envelope biogenesis	COG0797	-0.470133	0.965254	0.216077	0.757905	Not Considered	0.0152592
K02067	mlaD, linM	phospholipid/cholesterol/gamma-HCH transport system substrate-binding protein	ko02010 ABC transporters	Cell wall/membrane/envelope biogenesis	COG1463	-0.538345	0.965004	0.342257	0.831896	Not Considered	0.0188751
K09988	lyxA	D-lyxose ketol-isomerase [EC:5.3.1.15]	ko00040 Pentose and glucuronate interconversions	Carbohydrate transport and metabolism	COG3822	0.509008	0.964754	-0.441306	0.878265	Not Considered	0.00307875
K05808	yhbH	putative sigma-54 modulation protein	Null	Translation, ribosomal structure and biogenesis	COG1544	0.501284	0.964254	-0.162384	0.667292	Not Considered	0.0167505
K02042	phnE	phosphonate transport system permease protein	ko02010 ABC transporters	Inorganic ion transport and metabolism	COG3639	0.577985	0.963505	-0.144153	0.691539	Not Considered	0.00208229
K19117	csd1, cas8c	CRISPR-associated protein Csd1	Null	Null	Null	0.586522	0.963255	-0.437195	0.888139	Not Considered	0.00311424
K01775	alr	alanine racemase [EC:5.1.1.1]	ko00473 D-Alanine metabolism*ko01100 Metabolic pathways*ko01502 Vancomycin resistance	Cell wall/membrane/envelope biogenesis	COG0787	0.56443	0.963255	-0.285339	0.766904	Not Considered	0.0168417
K07160	pxpA	5-oxoprolinase (ATP-hydrolysing) subunit A [EC:3.5.2.9]	ko00480 Glutathione metabolism*ko01100 Metabolic pathways	General function prediction only	COG1540	0.590352	0.96288	-0.4437	0.871016	Not Considered	0.00216101
K07588	argK	LAO/AO transport system kinase [EC:2.7.-.-]	Null	Posttranslational modification, protein turnover, chaperones	COG1703	-0.556504	0.96263	0.489577	0.885514	Not Considered	0.0134103
K02781	srlB	glucitol/sorbitol PTS system EIIA component [EC:2.7.1.198]	ko00051 Fructose and mannose metabolism*ko01100 Metabolic pathways*ko02060 Phosphotransferase system (PTS)	Carbohydrate transport and metabolism	COG3731	0.515047	0.962505	-0.41914	0.864017	Not Considered	0.00196048
K03523	bioY	biotin transport system substrate-specific component	ko02010 ABC transporters	Coenzyme transport and metabolism	COG1268	0.519784	0.96113	-0.442819	0.885764	Not Considered	0.0145469
K12340	tolC	outer membrane protein	ko01501 beta-Lactam resistance*ko01503 Cationic antimicrobial peptide (CAMP) resistance*ko02020 Two-component system*ko03070 Bacterial secretion system*ko04626 Plant-pathogen interaction*ko05133 Pertussis	Cell wall/membrane/envelope biogenesis	COG1538	-0.435953	0.96088	0.227164	0.772028	Not Considered	0.0314753
K00748	lpxB	lipid-A-disaccharide synthase [EC:2.4.1.182]	ko00540 Lipopolysaccharide biosynthesis*ko01100 Metabolic pathways	Cell wall/membrane/envelope biogenesis	COG0763	-0.433729	0.960255	0.414542	0.922635	Not Considered	0.0185203
K03431	glmM	phosphoglucosamine mutase [EC:5.4.2.10]	ko00520 Amino sugar and nucleotide sugar metabolism*ko01100 Metabolic pathways	Carbohydrate transport and metabolism	COG1109	0.583216	0.960005	-0.472127	0.891889	Not Considered	0.0114971
K00721	DPM1	dolichol-phosphate mannosyltransferase [EC:2.4.1.83]	ko00510 N-Glycan biosynthesis*ko01100 Metabolic pathways	Cell wall/membrane/envelope biogenesis	COG0463	-0.538811	0.95988	0.169025	0.699788	Not Considered	0.0167085
K14120	ehbK	energy-converting hydrogenase B subunit K	Null	Energy production and conversion	COG1145	0.570817	0.959755	-0.00504645	0.505687	Not Considered	0.00244288
K19118	csd2, cas7	CRISPR-associated protein Csd2	Null	Defense mechanisms	COG3649	0.534091	0.958755	-0.44505	0.910136	Not Considered	0.00363568
K13532	kinD	two-component system, sporulation sensor kinase D [EC:2.7.13.3]	ko02020 Two-component system	Null	Catalysis of the phosphorylation of a histidine residue in response to detection of an extracellular signal such as a chemical ligand or change in environment, to initiate a change in cell state or activity. The two-component sensor is a histidine kinase that autophosphorylates a histidine residue in its active site. The phosphate is then transferred to an aspartate residue in a downstream respon…	-0.47627	0.958505	0.31379	0.83927	Not Considered	0.0126058
K00798	MMAB, pduO	cob(I)alamin adenosyltransferase [EC:2.5.1.17]	ko00860 Porphyrin and chlorophyll metabolism*ko01100 Metabolic pathways*ko01240 Biosynthesis of cofactors	Coenzyme transport and metabolism	COG2096	-0.536028	0.958505	0.260603	0.772653	Not Considered	0.0186376
K16870	wbbL	N-acetylglucosaminyl-diphospho-decaprenol L-rhamnosyltransferase [EC:2.4.1.289]	ko00572 Arabinogalactan biosynthesis - Mycobacterium*ko01100 Metabolic pathways	Carbohydrate transport and metabolism	COG1216	-0.515367	0.958255	0.14043	0.655168	Not Considered	0.0139038
K21898	orr	ornithine racemase [EC:5.1.1.12]	ko00472 D-Arginine and D-ornithine metabolism_x000D_ ko00997 Biosynthesis of various secondary metabolites - part 3_x000D_ ko01100 Metabolic pathways_x000D_ ko01110 Biosynthesis of secondary metabolites	Null	Catalysis of the reaction: L-ornithine = D-ornithine.	0.530639	0.958005	-0.0750533	0.5988	Not Considered	0.00087299
K00402	mcrG	methyl-coenzyme M reductase gamma subunit [EC:2.8.4.1]	ko00680 Methane metabolism*ko01100 Metabolic pathways*ko01120 Microbial metabolism in diverse environments*ko01200 Carbon metabolism	Null	Catalysis of the reaction: coenzyme B + methyl-coenzyme M = coenzyme M-coenzyme B heterodisulfide + methane. Methyl-CoM is also known as 2-(methylthio)ethanesulfonate, coenzyme B as N-(7-mercaptoheptanoyl)threonine 3-O-phosphate, and coenzyme M-coenzyme B heterodisulfide as CoM-S-S-CoB.	0.496888	0.957255	-0.286013	0.75953	Not Considered	0.00200293
K11621	liaG	lia operon protein LiaG	ko02020 Two-component system	Function unknown	COG3595	0.460361	0.95713	-0.493481	0.926634	Not Considered	0.00469392
K07646	kdpD	two-component system, OmpR family, sensor histidine kinase KdpD [EC:2.7.13.3]	ko02020 Two-component system	Signal transduction mechanisms	COG2205	0.535929	0.95663	-0.504871	0.898763	Not Considered	0.00273233
K02460	gspK	general secretion pathway protein K	ko03070 Bacterial secretion system*ko05111 Biofilm formation - Vibrio cholerae	Intracellular trafficking, secretion, and vesicular transport	COG3156	-0.5868	0.956505	0.336076	0.804899	Not Considered	0.00236889
K09764	K09764	uncharacterized protein	Null	Function unknown	COG1550	0.445284	0.956505	-0.295182	0.800275	Not Considered	0.00468758
K03205	virD4, lvhD4	type IV secretion system protein VirD4 [EC:7.4.2.8]	ko03070 Bacterial secretion system	Intracellular trafficking, secretion, and vesicular transport	COG3451	0.553807	0.956505	-0.212557	0.706787	Not Considered	0.0152248
K01633	folB	7,8-dihydroneopterin aldolase/epimerase/oxygenase [EC:4.1.2.25 5.1.99.8 1.13.11.81]	ko00790 Folate biosynthesis*ko01100 Metabolic pathways*ko01240 Biosynthesis of cofactors	Coenzyme transport and metabolism	COG1539	-0.548367	0.955881	0.464011	0.911511	Not Considered	0.0168218
K09779	K09779	uncharacterized protein	Null	Function unknown	COG2155	0.495461	0.955256	-0.493091	0.913761	Not Considered	0.00844468
K03060	rpoZ	DNA-directed RNA polymerase subunit omega [EC:2.7.7.6]	ko03020 RNA polymerase	Transcription	COG1758	0.521478	0.955131	-0.295207	0.750406	Not Considered	0.021488
K21012	pelG	polysaccharide biosynthesis protein PelG	ko02025 Biofilm formation - Pseudomonas aeruginosa	Function unknown	COG4267	0.556359	0.955006	-0.440676	0.860767	Not Considered	0.00102014
K02007	cbiM	cobalt/nickel transport system permease protein	ko02010 ABC transporters	Inorganic ion transport and metabolism	COG0310	0.57138	0.954506	-0.460808	0.851269	Not Considered	0.00705382
K06177	rluA	tRNA pseudouridine32 synthase / 23S rRNA pseudouridine746 synthase [EC:5.4.99.28 5.4.99.29]	Null	Translation, ribosomal structure and biogenesis	COG0564	-0.486206	0.954006	0.493874	0.916885	Not Considered	0.00974647
K07727	K07727	putative transcriptional regulator	Null	Transcription	COG3655	0.503549	0.954006	-0.41256	0.846644	Not Considered	0.0497406
K07221	oprO_P	phosphate-selective porin OprO and OprP	Null	Inorganic ion transport and metabolism	COG3746	-0.46942	0.953756	0.362777	0.858518	Not Considered	0.0303579
K03790	rimJ	[ribosomal protein S5]-alanine N-acetyltransferase [EC:2.3.1.267]	Null	Translation, ribosomal structure and biogenesis, Posttranslational modification, protein turnover, chaperones	COG1670	0.449149	0.953381	-0.404533	0.897388	Not Considered	0.0405708
K10917	aphA	PadR family transcriptional regulator, regulatory protein AphA	ko02024 Quorum sensing*ko05111 Biofilm formation - Vibrio cholerae	Transcription	COG1695	0.429859	0.953131	-0.478686	0.928634	Not Considered	0.00166096
K00201	fwdB, fmdB	formylmethanofuran dehydrogenase subunit B [EC:1.2.7.12]	ko00680 Methane metabolism*ko01100 Metabolic pathways*ko01120 Microbial metabolism in diverse environments*ko01200 Carbon metabolism	Energy production and conversion	COG1029	0.523469	0.952756	-0.174664	0.655293	Not Considered	0.00139558
K18831	higA	HTH-type transcriptional regulator / antitoxin HigA	Null	Defense mechanisms	COG5499	-0.462858	0.952131	0.135082	0.669166	Not Considered	0.0251847
K01144	E3.1.11.5	exodeoxyribonuclease V [EC:3.1.11.5]	Null	Null	Catalysis of the exonucleolytic cleavage (in the presence of ATP) in either 5' to 3' or 3' to 5' direction to yield 5'-phosphooligonucleotides.	-0.521472	0.950881	0.313221	0.79865	Not Considered	0.0150575
K01991	wza, gfcE	polysaccharide biosynthesis/export protein	ko02020 Two-component system*ko02026 Biofilm formation - Escherichia coli	Cell wall/membrane/envelope biogenesis	COG1596	-0.479068	0.950756	0.173124	0.68279	Not Considered	0.0351807
K20529	trbD	type IV secretion system protein TrbD	ko02024 Quorum sensing	Intracellular trafficking, secretion, and vesicular transport	COG5268	-0.552664	0.949256	0.0207938	0.514186	Not Considered	0.00135936
K01639	E4.1.3.3, nanA, NPL	N-acetylneuraminate lyase [EC:4.1.3.3]	ko00520 Amino sugar and nucleotide sugar metabolism*ko01100 Metabolic pathways	Amino acid transport and metabolism, Cell wall/membrane/envelope biogenesis	COG0329	0.557805	0.948506	-0.376227	0.811524	Not Considered	0.00206884
K05884	comC	L-2-hydroxycarboxylate dehydrogenase (NAD+) [EC:1.1.1.337]	ko00680 Methane metabolism*ko01100 Metabolic pathways*ko01240 Biosynthesis of cofactors	Energy production and conversion	COG2055	0.496935	0.947507	-0.387665	0.829021	Not Considered	0.00433704
K05794	terC	tellurite resistance protein TerC	Null	Inorganic ion transport and metabolism	COG0861	-0.484076	0.947257	0.510254	0.925384	Not Considered	0.00668115
K01613	psd, PISD	phosphatidylserine decarboxylase [EC:4.1.1.65]	ko00564 Glycerophospholipid metabolism*ko01100 Metabolic pathways*ko01110 Biosynthesis of secondary metabolites	Lipid transport and metabolism	COG0688	-0.498359	0.947132	0.127818	0.646669	Not Considered	0.0260373
K07114	yfbK	Ca-activated chloride channel homolog	Null	General function prediction only	COG2304	-0.466187	0.945882	0.0424597	0.547932	Not Considered	0.0368216
K00756	pdp	pyrimidine-nucleoside phosphorylase [EC:2.4.2.2]	ko00240 Pyrimidine metabolism*ko01100 Metabolic pathways	Nucleotide transport and metabolism	COG0213	0.521464	0.945757	-0.388473	0.829396	Not Considered	0.00435646
K03486	treR2, treR	GntR family transcriptional regulator, trehalose operon transcriptional repressor	Null	Transcription	COG2188	0.555121	0.945382	-0.210988	0.653418	Not Considered	0.0015659
K07568	queA	S-adenosylmethionine:tRNA ribosyltransferase-isomerase [EC:2.4.99.17]	Null	Translation, ribosomal structure and biogenesis	COG0809	-0.449144	0.945257	0.206396	0.719535	Not Considered	0.0425459
K02459	gspJ	general secretion pathway protein J	ko03070 Bacterial secretion system*ko05111 Biofilm formation - Vibrio cholerae	Cell motility, Intracellular trafficking, secretion, and vesicular transport, Extracellular structures	COG2165	-0.577312	0.945257	0.150225	0.633671	Not Considered	0.00223603
K07051	K07051	uncharacterized protein	Null	General function prediction only	COG1099	0.501635	0.944257	-0.000444842	0.515186	Not Considered	0.00213302
K01515	nudF	ADP-ribose pyrophosphatase [EC:3.6.1.13]	ko00230 Purine metabolism*ko01100 Metabolic pathways	Defense mechanisms	COG0494	0.447815	0.944007	-0.30151	0.792651	Not Considered	0.0189725
K01738	cysK	cysteine synthase [EC:2.5.1.47]	ko00270 Cysteine and methionine metabolism*ko00920 Sulfur metabolism*ko01100 Metabolic pathways*ko01110 Biosynthesis of secondary metabolites*ko01120 Microbial metabolism in diverse environments*ko01200 Carbon metabolism*ko01230 Biosynthesis of amino acids	Amino acid transport and metabolism	COG0031	0.442543	0.938383	-0.587428	0.977878	Not Considered	0.0308252
K02119	ATPVC, ntpC, atpC	V/A-type H+/Na+-transporting ATPase subunit C	ko00190 Oxidative phosphorylation*ko01100 Metabolic pathways	Energy production and conversion	COG1527	0.470471	0.934508	-0.682452	0.978628	Not Considered	0.00971328
K03281	TC.CIC	chloride channel protein, CIC family	Null	Inorganic ion transport and metabolism	COG0038	-0.342732	0.933883	0.523119	0.952756	Not Considered	0.0153204
K00992	murU	N-acetyl-alpha-D-muramate 1-phosphate uridylyltransferase [EC:2.7.7.99]	ko00520 Amino sugar and nucleotide sugar metabolism*ko01100 Metabolic pathways	Translation, ribosomal structure and biogenesis, Cell wall/membrane/envelope biogenesis	COG1208	-0.417051	0.925884	0.598117	0.970754	Not Considered	0.0158044
K18350	vanSC, vanSE, vanSG	two-component system, OmpR family, sensor histidine kinase VanS [EC:2.7.13.3]	ko01502 Vancomycin resistance*ko02020 Two-component system	Signal transduction mechanisms	COG0642	0.425848	0.920885	-0.631064	0.956755	Not Considered	0.00178984
K23537	nupA	general nucleoside transport system ATP-binding protein	ko02010 ABC transporters	General function prediction only	COG3845	0.449746	0.91976	-0.671445	0.969129	Not Considered	0.00352474
K03585	acrA, mexA, adeI, smeD, mtrC, cmeA	membrane fusion protein, multidrug efflux system	ko01501 beta-Lactam resistance*ko01503 Cationic antimicrobial peptide (CAMP) resistance	Cell wall/membrane/envelope biogenesis, Defense mechanisms	COG0845	-0.402204	0.91801	0.630615	0.966504	Not Considered	0.0289933
K12994	wbdB, mtfB	O-antigen biosynthesis alpha-1,3-mannosyltransferase [EC:2.4.1.349 2.4.1.-]	Null	Cell wall/membrane/envelope biogenesis	COG0438	-0.400495	0.917385	0.680964	0.976628	Not Considered	0.0186952
K19119	cas5d	CRISPR-associated protein Cas5d	Null	Null	Null	0.390552	0.916635	-0.592418	0.980502	Not Considered	0.00389847
K07736	carD	CarD family transcriptional regulator	Null	Transcription	COG1329	0.442493	0.916385	-0.712662	0.985127	Not Considered	0.00855185
K16053	ybdG, mscM	miniconductance mechanosensitive channel	Null	Cell wall/membrane/envelope biogenesis	COG0668	-0.376369	0.905387	0.462192	0.949006	Not Considered	0.00680833
K22477	argO	N-acetylglutamate synthase [EC:2.3.1.1]	ko00220 Arginine biosynthesis_x000D_ ko01100 Metabolic pathways_x000D_ ko01110 Biosynthesis of secondary metabolites_x000D_ ko01210 2-Oxocarboxylic acid metabolism_x000D_ ko01230 Biosynthesis of amino acids	Translation, ribosomal structure and biogenesis	COG0456	0.40118	0.904512	-0.720371	0.980502	Not Considered	0.00796655
K03770	ppiD	peptidyl-prolyl cis-trans isomerase D [EC:5.2.1.8]	Null	Posttranslational modification, protein turnover, chaperones	COG0760	-0.32231	0.889014	0.546566	0.95613	Not Considered	0.014207
K00986	ltrA	RNA-directed DNA polymerase [EC:2.7.7.49]	Null	Mobilome: prophages, transposons	COG3344	0.274277	0.860392	-0.604424	0.977753	Not Considered	0.0617733
K23775	ohrR	MarR family transcriptional regulator, organic hydroperoxide resistance regulator	Null	Transcription	COG1846	0.24431	0.827147	-0.521451	0.946257	Not Considered	0.0305009
K15894	pseB, wbjB	UDP-N-acetylglucosamine 4,6-dehydratase/5-epimerase [EC:4.2.1.115 5.1.3.-]	ko00520 Amino sugar and nucleotide sugar metabolism*ko00541 O-Antigen nucleotide sugar biosynthesis*ko01100 Metabolic pathways	Cell wall/membrane/envelope biogenesis, Posttranslational modification, protein turnover, chaperones	COG1086	-0.319247	0.824647	0.780066	0.988251	Not Considered	0.0113514
K10954	zot	zona occludens toxin	ko05110 Vibrio cholerae infection	General function prediction only	COG4128	0.269725	0.821022	-0.608939	0.978378	Not Considered	0.000613982
K03342	pabBC	para-aminobenzoate synthetase / 4-amino-4-deoxychorismate lyase [EC:2.6.1.85 4.1.3.38]	ko00790 Folate biosynthesis*ko01240 Biosynthesis of cofactors	Amino acid transport and metabolism, Coenzyme transport and metabolism	COG0147	-0.294186	0.817648	0.637473	0.957505	Not Considered	0.000646859
K00626	ACAT, atoB	acetyl-CoA C-acetyltransferase [EC:2.3.1.9]	ko00071 Fatty acid degradation*ko00072 Synthesis and degradation of ketone bodies*ko00280 Valine, leucine and isoleucine degradation*ko00310 Lysine degradation*ko00362 Benzoate degradation*ko00380 Tryptophan metabolism*ko00620 Pyruvate metabolism*ko00630 Glyoxylate and dicarboxylate metabolism*ko00640 Propanoate metabolism*ko00650 Butanoate metabolism*ko00720 Carbon fixation pathways in prokaryot…	Lipid transport and metabolism	COG0183	0.315891	0.812523	-0.572638	0.949381	Not Considered	0.00522817
K00703	glgA	starch synthase [EC:2.4.1.21]	ko00500 Starch and sucrose metabolism*ko01100 Metabolic pathways*ko01110 Biosynthesis of secondary metabolites*ko02026 Biofilm formation - Escherichia coli	Carbohydrate transport and metabolism	COG0297	0.245213	0.805774	-0.619614	0.966504	Not Considered	0.0129791
K07723	ndoAI	CopG family transcriptional regulator / antitoxin EndoAI	Null	Transcription	COG0864	-0.249401	0.797025	0.559366	0.950756	Not Considered	0.000585585
K07148	K07148	uncharacterized protein	Null	Function unknown	COG2311	-0.217063	0.774653	0.662315	0.964629	Not Considered	0.00602803
K22210	DGLUCY	D-glutamate cyclase [EC:4.2.1.48]	ko00471 D-Glutamine and D-glutamate metabolism_x000D_ ko01100 Metabolic pathways	Null	Catalysis of the reaction: D-glutamate = 5-oxo-D-proline + H(2)O.	0.23873	0.772153	-0.671898	0.976878	Not Considered	0.00259548
K04773	sppA	protease IV [EC:3.4.21.-]	Null	Posttranslational modification, protein turnover, chaperones	COG0616	-0.21702	0.770529	0.573311	0.952506	Not Considered	0.016647
K01473	hyuA	N-methylhydantoinase A [EC:3.5.2.14]	ko00330 Arginine and proline metabolism*ko01100 Metabolic pathways	Amino acid transport and metabolism, Secondary metabolites biosynthesis, transport and catabolism	COG0145	0.212959	0.735658	-0.779631	0.992626	Not Considered	0.000306425
K01808	rpiB	ribose 5-phosphate isomerase B [EC:5.3.1.6]	ko00030 Pentose phosphate pathway*ko00051 Fructose and mannose metabolism*ko00710 Carbon fixation in photosynthetic organisms*ko01100 Metabolic pathways*ko01110 Biosynthesis of secondary metabolites*ko01120 Microbial metabolism in diverse environments*ko01200 Carbon metabolism*ko01230 Biosynthesis of amino acids	Carbohydrate transport and metabolism	COG0698	0.184416	0.71991	-0.680902	0.96338	Not Considered	0.0359345
K19353	eptC	heptose-I-phosphate ethanolaminephosphotransferase [EC:2.7.8.-]	ko00540 Lipopolysaccharide biosynthesis	Cell wall/membrane/envelope biogenesis	COG2194	-0.151471	0.714536	0.555479	0.963505	Not Considered	0.015914
K02115	ATPF1G, atpG	F-type H+-transporting ATPase subunit gamma	ko00190 Oxidative phosphorylation*ko00195 Photosynthesis*ko01100 Metabolic pathways	Energy production and conversion	COG0224	-0.20532	0.712161	0.669368	0.95913	Not Considered	0.0229645
K15738	uup	ABC transport system ATP-binding/permease protein	Null	General function prediction only	COG0488	-0.130105	0.708536	0.552548	0.954256	Not Considered	0.0140514
K06131	clsA_B	cardiolipin synthase A/B [EC:2.7.8.-]	ko00564 Glycerophospholipid metabolism*ko01100 Metabolic pathways	Lipid transport and metabolism	COG1502	-0.163051	0.701537	0.678836	0.978253	Not Considered	0.0289876
K06386	spoIIQ	stage II sporulation protein Q	Null	Cell wall/membrane/envelope biogenesis	COG0739	0.18601	0.691289	-0.602465	0.962255	Not Considered	0.000433994
K03929	pnbA	para-nitrobenzyl esterase [EC:3.1.1.-]	Null	Lipid transport and metabolism	COG2272	-0.122758	0.68004	0.718804	0.991626	Not Considered	0.00889726
K16694	tuaB	teichuronic acid exporter	Null	Cell wall/membrane/envelope biogenesis	COG2244	-0.115132	0.671541	0.599617	0.964629	Not Considered	0.016928
K17742	SOU1	sorbose reductase [EC:1.1.1.289]	ko00051 Fructose and mannose metabolism_x000D_ ko01100 Metabolic pathways	Lipid transport and metabolism, Secondary metabolites biosynthesis, transport and catabolism, General function prediction only	COG1028	0.0696313	0.614798	-0.587472	0.954006	Not Considered	0.00060619
K10974	codB	cytosine permease	Null	Nucleotide transport and metabolism	COG1457	-0.0729414	0.611799	0.620284	0.963005	Not Considered	0.00132849
K01518	NUDT2	bis(5'-nucleosidyl)-tetraphosphatase [EC:3.6.1.17]	ko00230 Purine metabolism*ko00240 Pyrimidine metabolism*ko01100 Metabolic pathways	Null	Catalysis of the reaction: P(1),P(4)-bis(5'-nucleosyl)tetraphosphate + H2O = NTP + NMP. Acts on bis(5'-guanosyl)-, bis(5'-xanthosyl)-, bis(5'-adenosyl)- and bis(5'-uridyl)-tetraphosphate.	0.0650198	0.60355	-0.631927	0.968879	Not Considered	0.00349803
K06982	pok	pantoate kinase [EC:2.7.1.169]	ko00770 Pantothenate and CoA biosynthesis*ko01100 Metabolic pathways*ko01240 Biosynthesis of cofactors	Coenzyme transport and metabolism	COG1829	0.0738135	0.602425	-0.648122	0.96313	Not Considered	0.00125485
K01810	GPI, pgi	glucose-6-phosphate isomerase [EC:5.3.1.9]	ko00010 Glycolysis / Gluconeogenesis*ko00030 Pentose phosphate pathway*ko00500 Starch and sucrose metabolism*ko00520 Amino sugar and nucleotide sugar metabolism*ko01100 Metabolic pathways*ko01110 Biosynthesis of secondary metabolites*ko01120 Microbial metabolism in diverse environments*ko01200 Carbon metabolism	Carbohydrate transport and metabolism	COG0166	-0.0416098	0.563055	0.626991	0.949756	Not Considered	0.0238328
K05521	draG	ADP-ribosyl-[dinitrogen reductase] hydrolase [EC:3.2.2.24]	Null	Posttranslational modification, protein turnover, chaperones	COG1397	0.0344706	0.544432	-0.778478	0.989626	Not Considered	0.00974018
1Mean of the marginal posterior distribution of the host-genomic correlation between each microbial trait and N3 index.
2P0 probability of the marginal posterior distribution of the host-genomic correlation of being higher than 0 if the mean is positive or lower than 0 if the mean is negative.
3Mean of the marginal posterior distribution of the host-genomic correlation between each microbial trait and conjugated linoleic fatty acid index (CLA).
4Microbial genes were considered for breeding when P0 >0.95 and the mean of the host genomic correlation for both N3 and CLA presented the same sign.

## Sheet: Table S4
Table S4. The 963 different microbial genera in rumen carrying the 372 heritable additive log-ratio transformed microbial gene abundances both positively or negatively genomically correlated with N3 and CLA inidces in beef.
Genera	Family	Order	Class	Phylum	KEGG Code	Microbial gene	Description	Number of different Microbial genes
Acanthamoeba	Acanthamoebidae	Longamoebia	0	Amoebozoa	K00615	E2.2.1.1, tktA, tktB	transketolase [EC:2.2.1.1]	1
Acanthamoeba	Acanthamoebidae	Longamoebia	0	Amoebozoa	K00626	ACAT, atoB	acetyl-CoA C-acetyltransferase [EC:2.3.1.9]	2
Acanthamoeba	Acanthamoebidae	Longamoebia	0	Amoebozoa	K00721	DPM1	dolichol-phosphate mannosyltransferase [EC:2.4.1.83]	1
Acanthamoeba	Acanthamoebidae	Longamoebia	0	Amoebozoa	K00761	upp, UPRT	uracil phosphoribosyltransferase [EC:2.4.2.9]	3
Acanthamoeba	Acanthamoebidae	Longamoebia	0	Amoebozoa	K00794	ribH, RIB4	6,7-dimethyl-8-ribityllumazine synthase [EC:2.5.1.78]	1
Acanthamoeba	Acanthamoebidae	Longamoebia	0	Amoebozoa	K00797	speE, SRM, SPE3	spermidine synthase [EC:2.5.1.16]	1
Acanthamoeba	Acanthamoebidae	Longamoebia	0	Amoebozoa	K00798	MMAB, pduO	cob(I)alamin adenosyltransferase [EC:2.5.1.17]	2
Acanthamoeba	Acanthamoebidae	Longamoebia	0	Amoebozoa	K00965	galT, GALT	UDPglucose--hexose-1-phosphate uridylyltransferase [EC:2.7.7.12]	1
Acanthamoeba	Acanthamoebidae	Longamoebia	0	Amoebozoa	K00974	cca	tRNA nucleotidyltransferase (CCA-adding enzyme) [EC:2.7.7.72 3.1.3.- 3.1.4.-]	1
Acanthamoeba	Acanthamoebidae	Longamoebia	0	Amoebozoa	K00995	pgsA, PGS1	CDP-diacylglycerol---glycerol-3-phosphate 3-phosphatidyltransferase [EC:2.7.8.5]	1
Acanthamoeba	Acanthamoebidae	Longamoebia	0	Amoebozoa	K01495	GCH1, folE	GTP cyclohydrolase IA [EC:3.5.4.16]	2
Acanthamoeba	Acanthamoebidae	Longamoebia	0	Amoebozoa	K01512	acyP	acylphosphatase [EC:3.6.1.7]	1
Acanthamoeba	Acanthamoebidae	Longamoebia	0	Amoebozoa	K01613	psd, PISD	phosphatidylserine decarboxylase [EC:4.1.1.65]	2
Acanthamoeba	Acanthamoebidae	Longamoebia	0	Amoebozoa	K01626	E2.5.1.54, aroF, aroG, aroH	3-deoxy-7-phosphoheptulonate synthase [EC:2.5.1.54]	3
Acanthamoeba	Acanthamoebidae	Longamoebia	0	Amoebozoa	K01639	E4.1.3.3, nanA, NPL	N-acetylneuraminate lyase [EC:4.1.3.3]	1
Acanthamoeba	Acanthamoebidae	Longamoebia	0	Amoebozoa	K01679	E4.2.1.2B, fumC, FH	fumarate hydratase, class II [EC:4.2.1.2]	1
Acanthamoeba	Acanthamoebidae	Longamoebia	0	Amoebozoa	K01738	cysK	cysteine synthase [EC:2.5.1.47]	2
Acanthamoeba	Acanthamoebidae	Longamoebia	0	Amoebozoa	K01803	TPI, tpiA	triosephosphate isomerase (TIM) [EC:5.3.1.1]	1
Acanthamoeba	Acanthamoebidae	Longamoebia	0	Amoebozoa	K01810	GPI, pgi	glucose-6-phosphate isomerase [EC:5.3.1.9]	1
Acanthamoeba	Acanthamoebidae	Longamoebia	0	Amoebozoa	K04487	iscS, NFS1	cysteine desulfurase [EC:2.8.1.7]	1
Acanthamoeba	Acanthamoebidae	Longamoebia	0	Amoebozoa	K06131	clsA_B	cardiolipin synthase A/B [EC:2.7.8.-]	1
Acanthamoeba	Acanthamoebidae	Longamoebia	0	Amoebozoa	K06972	PITRM1, PreP, CYM1	presequence protease [EC:3.4.24.-]	1
Acanthamoeba	Acanthamoebidae	Longamoebia	0	Amoebozoa	K06975	K06975	uncharacterized protein	1
Acanthamoeba	Acanthamoebidae	Longamoebia	0	Amoebozoa	K07023	K07023	putative hydrolases of HD superfamily	1
Acanthamoeba	Acanthamoebidae	Longamoebia	0	Amoebozoa	K07588	argK	LAO/AO transport system kinase [EC:2.7.-.-]	1
Acanthamoeba	Acanthamoebidae	Longamoebia	0	Amoebozoa	K08678	UXS1, uxs	UDP-glucuronate decarboxylase [EC:4.1.1.35]	1
Acanthamoeba	Acanthamoebidae	Longamoebia	0	Amoebozoa	K08679	GAE, cap1J	UDP-glucuronate 4-epimerase [EC:5.1.3.6]	1
Acanthamoeba	Acanthamoebidae	Longamoebia	0	Amoebozoa	K12189	VPS25, EAP20	ESCRT-II complex subunit VPS25	1
Acanthamoeba	Acanthamoebidae	Longamoebia	0	Amoebozoa	K13049	PM20D1	carboxypeptidase PM20D1 [EC:3.4.17.-]	1
Acanthamoeba	Acanthamoebidae	Longamoebia	0	Amoebozoa	K13566	NIT2, yafV	omega-amidase [EC:3.5.1.3]	1
Acanthamoeba	Acanthamoebidae	Longamoebia	0	Amoebozoa	K14440	SMARCAL1, HARP	SWI/SNF-related matrix-associated actin-dependent regulator of chromatin subfamily A-like protein 1 [EC:3.6.4.12]	1
Acaryochloris	Acaryochloridaceae	Synechococcales	0	Cyanobacteria	K00058	serA, PHGDH	D-3-phosphoglycerate dehydrogenase / 2-oxoglutarate reductase [EC:1.1.1.95 1.1.1.399]	1
Acaryochloris	Acaryochloridaceae	Synechococcales	0	Cyanobacteria	K00067	rfbD, rmlD	dTDP-4-dehydrorhamnose reductase [EC:1.1.1.133]	2
Acaryochloris	Acaryochloridaceae	Synechococcales	0	Cyanobacteria	K00266	gltD	glutamate synthase (NADPH) small chain [EC:1.4.1.13]	1
Acaryochloris	Acaryochloridaceae	Synechococcales	0	Cyanobacteria	K00566	mnmA, trmU	tRNA-uridine 2-sulfurtransferase [EC:2.8.1.13]	1
Acaryochloris	Acaryochloridaceae	Synechococcales	0	Cyanobacteria	K00615	E2.2.1.1, tktA, tktB	transketolase [EC:2.2.1.1]	1
Acaryochloris	Acaryochloridaceae	Synechococcales	0	Cyanobacteria	K00677	lpxA	UDP-N-acetylglucosamine acyltransferase [EC:2.3.1.129]	1
Acaryochloris	Acaryochloridaceae	Synechococcales	0	Cyanobacteria	K00703	glgA	starch synthase [EC:2.4.1.21]	2
Acaryochloris	Acaryochloridaceae	Synechococcales	0	Cyanobacteria	K00728	POMT, pmt	dolichyl-phosphate-mannose-protein mannosyltransferase [EC:2.4.1.109]	1
Acaryochloris	Acaryochloridaceae	Synechococcales	0	Cyanobacteria	K00748	lpxB	lipid-A-disaccharide synthase [EC:2.4.1.182]	1
Acaryochloris	Acaryochloridaceae	Synechococcales	0	Cyanobacteria	K00761	upp, UPRT	uracil phosphoribosyltransferase [EC:2.4.2.9]	1
Acaryochloris	Acaryochloridaceae	Synechococcales	0	Cyanobacteria	K00793	ribE, RIB5	riboflavin synthase [EC:2.5.1.9]	1
Acaryochloris	Acaryochloridaceae	Synechococcales	0	Cyanobacteria	K00794	ribH, RIB4	6,7-dimethyl-8-ribityllumazine synthase [EC:2.5.1.78]	1
Acaryochloris	Acaryochloridaceae	Synechococcales	0	Cyanobacteria	K00796	folP	dihydropteroate synthase [EC:2.5.1.15]	1
Acaryochloris	Acaryochloridaceae	Synechococcales	0	Cyanobacteria	K00797	speE, SRM, SPE3	spermidine synthase [EC:2.5.1.16]	2
Acaryochloris	Acaryochloridaceae	Synechococcales	0	Cyanobacteria	K00798	MMAB, pduO	cob(I)alamin adenosyltransferase [EC:2.5.1.17]	1
Acaryochloris	Acaryochloridaceae	Synechococcales	0	Cyanobacteria	K00941	thiD	hydroxymethylpyrimidine/phosphomethylpyrimidine kinase [EC:2.7.1.49 2.7.4.7]	1
Acaryochloris	Acaryochloridaceae	Synechococcales	0	Cyanobacteria	K00946	thiL	thiamine-monophosphate kinase [EC:2.7.4.16]	1
Acaryochloris	Acaryochloridaceae	Synechococcales	0	Cyanobacteria	K00950	folK	2-amino-4-hydroxy-6-hydroxymethyldihydropteridine diphosphokinase [EC:2.7.6.3]	1
Acaryochloris	Acaryochloridaceae	Synechococcales	0	Cyanobacteria	K00974	cca	tRNA nucleotidyltransferase (CCA-adding enzyme) [EC:2.7.7.72 3.1.3.- 3.1.4.-]	2
Acaryochloris	Acaryochloridaceae	Synechococcales	0	Cyanobacteria	K00975	glgC	glucose-1-phosphate adenylyltransferase [EC:2.7.7.27]	2
Acaryochloris	Acaryochloridaceae	Synechococcales	0	Cyanobacteria	K00979	kdsB	3-deoxy-manno-octulosonate cytidylyltransferase (CMP-KDO synthetase) [EC:2.7.7.38]	1
Acaryochloris	Acaryochloridaceae	Synechococcales	0	Cyanobacteria	K00986	ltrA	RNA-directed DNA polymerase [EC:2.7.7.49]	9
Acaryochloris	Acaryochloridaceae	Synechococcales	0	Cyanobacteria	K00995	pgsA, PGS1	CDP-diacylglycerol---glycerol-3-phosphate 3-phosphatidyltransferase [EC:2.7.8.5]	2
Acaryochloris	Acaryochloridaceae	Synechococcales	0	Cyanobacteria	K01005	tagT_U_V	polyisoprenyl-teichoic acid--peptidoglycan teichoic acid transferase [EC:2.7.8.-]	1
Acaryochloris	Acaryochloridaceae	Synechococcales	0	Cyanobacteria	K01091	gph	phosphoglycolate phosphatase [EC:3.1.3.18]	3
Acaryochloris	Acaryochloridaceae	Synechococcales	0	Cyanobacteria	K01118	acpD, azoR	FMN-dependent NADH-azoreductase [EC:1.7.1.17]	1
Acaryochloris	Acaryochloridaceae	Synechococcales	0	Cyanobacteria	K01139	spoT	GTP diphosphokinase / guanosine-3',5'-bis(diphosphate) 3'-diphosphatase [EC:2.7.6.5 3.1.7.2]	1
Acaryochloris	Acaryochloridaceae	Synechococcales	0	Cyanobacteria	K01495	GCH1, folE	GTP cyclohydrolase IA [EC:3.5.4.16]	3
Acaryochloris	Acaryochloridaceae	Synechococcales	0	Cyanobacteria	K01512	acyP	acylphosphatase [EC:3.6.1.7]	1
Acaryochloris	Acaryochloridaceae	Synechococcales	0	Cyanobacteria	K01515	nudF	ADP-ribose pyrophosphatase [EC:3.6.1.13]	1
Acaryochloris	Acaryochloridaceae	Synechococcales	0	Cyanobacteria	K01626	E2.5.1.54, aroF, aroG, aroH	3-deoxy-7-phosphoheptulonate synthase [EC:2.5.1.54]	1
Acaryochloris	Acaryochloridaceae	Synechococcales	0	Cyanobacteria	K01627	kdsA	2-dehydro-3-deoxyphosphooctonate aldolase (KDO 8-P synthase) [EC:2.5.1.55]	1
Acaryochloris	Acaryochloridaceae	Synechococcales	0	Cyanobacteria	K01633	folB	7,8-dihydroneopterin aldolase/epimerase/oxygenase [EC:4.1.2.25 5.1.99.8 1.13.11.81]	1
Acaryochloris	Acaryochloridaceae	Synechococcales	0	Cyanobacteria	K01679	E4.2.1.2B, fumC, FH	fumarate hydratase, class II [EC:4.2.1.2]	1
Acaryochloris	Acaryochloridaceae	Synechococcales	0	Cyanobacteria	K01738	cysK	cysteine synthase [EC:2.5.1.47]	3
Acaryochloris	Acaryochloridaceae	Synechococcales	0	Cyanobacteria	K01775	alr	alanine racemase [EC:5.1.1.1]	1
Acaryochloris	Acaryochloridaceae	Synechococcales	0	Cyanobacteria	K01803	TPI, tpiA	triosephosphate isomerase (TIM) [EC:5.3.1.1]	1
Acaryochloris	Acaryochloridaceae	Synechococcales	0	Cyanobacteria	K01808	rpiB	ribose 5-phosphate isomerase B [EC:5.3.1.6]	1
Acaryochloris	Acaryochloridaceae	Synechococcales	0	Cyanobacteria	K01810	GPI, pgi	glucose-6-phosphate isomerase [EC:5.3.1.9]	1
Acaryochloris	Acaryochloridaceae	Synechococcales	0	Cyanobacteria	K01991	wza, gfcE	polysaccharide biosynthesis/export protein	3
Acaryochloris	Acaryochloridaceae	Synechococcales	0	Cyanobacteria	K02027	ABC.MS.S	multiple sugar transport system substrate-binding protein	1
Acaryochloris	Acaryochloridaceae	Synechococcales	0	Cyanobacteria	K02031	ddpD	peptide/nickel transport system ATP-binding protein	2
Acaryochloris	Acaryochloridaceae	Synechococcales	0	Cyanobacteria	K02042	phnE	phosphonate transport system permease protein	1
Acaryochloris	Acaryochloridaceae	Synechococcales	0	Cyanobacteria	K02065	mlaF, linL, mkl	phospholipid/cholesterol/gamma-HCH transport system ATP-binding protein	1
Acaryochloris	Acaryochloridaceae	Synechococcales	0	Cyanobacteria	K02067	mlaD, linM	phospholipid/cholesterol/gamma-HCH transport system substrate-binding protein	1
Acaryochloris	Acaryochloridaceae	Synechococcales	0	Cyanobacteria	K02115	ATPF1G, atpG	F-type H+-transporting ATPase subunit gamma	2
Acaryochloris	Acaryochloridaceae	Synechococcales	0	Cyanobacteria	K02230	cobN	cobaltochelatase CobN [EC:6.6.1.2]	1
Acaryochloris	Acaryochloridaceae	Synechococcales	0	Cyanobacteria	K02346	dinB	DNA polymerase IV [EC:2.7.7.7]	1
Acaryochloris	Acaryochloridaceae	Synechococcales	0	Cyanobacteria	K02426	sufE	cysteine desulfuration protein SufE	1
Acaryochloris	Acaryochloridaceae	Synechococcales	0	Cyanobacteria	K02482	flgS	two-component system, NtrC family, sensor kinase [EC:2.7.13.3]	3
Acaryochloris	Acaryochloridaceae	Synechococcales	0	Cyanobacteria	K02483	K02483	two-component system, OmpR family, response regulator	1
Acaryochloris	Acaryochloridaceae	Synechococcales	0	Cyanobacteria	K02528	ksgA	16S rRNA (adenine1518-N6/adenine1519-N6)-dimethyltransferase [EC:2.1.1.182]	1
Acaryochloris	Acaryochloridaceae	Synechococcales	0	Cyanobacteria	K02536	lpxD	UDP-3-O-[3-hydroxymyristoyl] glucosamine N-acyltransferase [EC:2.3.1.191]	1
Acaryochloris	Acaryochloridaceae	Synechococcales	0	Cyanobacteria	K02916	RP-L35, MRPL35, rpmI	large subunit ribosomal protein L35	1
Acaryochloris	Acaryochloridaceae	Synechococcales	0	Cyanobacteria	K02965	RP-S19, rpsS	small subunit ribosomal protein S19	1
Acaryochloris	Acaryochloridaceae	Synechococcales	0	Cyanobacteria	K02970	RP-S21, MRPS21, rpsU	small subunit ribosomal protein S21	1
Acaryochloris	Acaryochloridaceae	Synechococcales	0	Cyanobacteria	K03060	rpoZ	DNA-directed RNA polymerase subunit omega [EC:2.7.7.6]	1
Acaryochloris	Acaryochloridaceae	Synechococcales	0	Cyanobacteria	K03205	virD4, lvhD4	type IV secretion system protein VirD4 [EC:7.4.2.8]	1
Acaryochloris	Acaryochloridaceae	Synechococcales	0	Cyanobacteria	K03216	trmL, cspR	tRNA (cytidine/uridine-2'-O-)-methyltransferase [EC:2.1.1.207]	1
Acaryochloris	Acaryochloridaceae	Synechococcales	0	Cyanobacteria	K03281	TC.CIC	chloride channel protein, CIC family	1
Acaryochloris	Acaryochloridaceae	Synechococcales	0	Cyanobacteria	K03286	TC.OOP	OmpA-OmpF porin, OOP family	1
Acaryochloris	Acaryochloridaceae	Synechococcales	0	Cyanobacteria	K03431	glmM	phosphoglucosamine mutase [EC:5.4.2.10]	1
Acaryochloris	Acaryochloridaceae	Synechococcales	0	Cyanobacteria	K03497	parB, spo0J	ParB family transcriptional regulator, chromosome partitioning protein	4
Acaryochloris	Acaryochloridaceae	Synechococcales	0	Cyanobacteria	K03500	rsmB, sun	16S rRNA (cytosine967-C5)-methyltransferase [EC:2.1.1.176]	1
Acaryochloris	Acaryochloridaceae	Synechococcales	0	Cyanobacteria	K03523	bioY	biotin transport system substrate-specific component	1
Acaryochloris	Acaryochloridaceae	Synechococcales	0	Cyanobacteria	K03545	tig	trigger factor	1
Acaryochloris	Acaryochloridaceae	Synechococcales	0	Cyanobacteria	K03559	exbD	biopolymer transport protein ExbD	5
Acaryochloris	Acaryochloridaceae	Synechococcales	0	Cyanobacteria	K03581	recD	exodeoxyribonuclease V alpha subunit [EC:3.1.11.5]	3
Acaryochloris	Acaryochloridaceae	Synechococcales	0	Cyanobacteria	K03621	plsX	phosphate acyltransferase [EC:2.3.1.274]	1
Acaryochloris	Acaryochloridaceae	Synechococcales	0	Cyanobacteria	K03639	moaA, CNX2	GTP 3',8-cyclase [EC:4.1.99.22]	1
Acaryochloris	Acaryochloridaceae	Synechococcales	0	Cyanobacteria	K03642	rlpA	rare lipoprotein A	2
Acaryochloris	Acaryochloridaceae	Synechococcales	0	Cyanobacteria	K03699	tlyC	putative hemolysin	2
Acaryochloris	Acaryochloridaceae	Synechococcales	0	Cyanobacteria	K03705	hrcA	heat-inducible transcriptional repressor	1
Acaryochloris	Acaryochloridaceae	Synechococcales	0	Cyanobacteria	K03741	arsC	arsenate reductase (thioredoxin) [EC:1.20.4.4]	1
Acaryochloris	Acaryochloridaceae	Synechococcales	0	Cyanobacteria	K03742	pncC	nicotinamide-nucleotide amidase [EC:3.5.1.42]	1
Acaryochloris	Acaryochloridaceae	Synechococcales	0	Cyanobacteria	K03789	rimI	[ribosomal protein S18]-alanine N-acetyltransferase [EC:2.3.1.266]	1
Acaryochloris	Acaryochloridaceae	Synechococcales	0	Cyanobacteria	K03790	rimJ	[ribosomal protein S5]-alanine N-acetyltransferase [EC:2.3.1.267]	5
Acaryochloris	Acaryochloridaceae	Synechococcales	0	Cyanobacteria	K03829	yedL	putative acetyltransferase [EC:2.3.1.-]	1
Acaryochloris	Acaryochloridaceae	Synechococcales	0	Cyanobacteria	K04072	adhE	acetaldehyde dehydrogenase / alcohol dehydrogenase [EC:1.2.1.10 1.1.1.1]	1
Acaryochloris	Acaryochloridaceae	Synechococcales	0	Cyanobacteria	K04083	hslO	molecular chaperone Hsp33	1
Acaryochloris	Acaryochloridaceae	Synechococcales	0	Cyanobacteria	K04487	iscS, NFS1	cysteine desulfurase [EC:2.8.1.7]	2
Acaryochloris	Acaryochloridaceae	Synechococcales	0	Cyanobacteria	K04653	hypC	hydrogenase expression/formation protein HypC	1
Acaryochloris	Acaryochloridaceae	Synechococcales	0	Cyanobacteria	K04654	hypD	hydrogenase expression/formation protein HypD	1
Acaryochloris	Acaryochloridaceae	Synechococcales	0	Cyanobacteria	K04655	hypE	hydrogenase expression/formation protein HypE	2
Acaryochloris	Acaryochloridaceae	Synechococcales	0	Cyanobacteria	K04656	hypF	hydrogenase maturation protein HypF	1
Acaryochloris	Acaryochloridaceae	Synechococcales	0	Cyanobacteria	K04763	xerD	integrase/recombinase XerD	8
Acaryochloris	Acaryochloridaceae	Synechococcales	0	Cyanobacteria	K04773	sppA	protease IV [EC:3.4.21.-]	2
Acaryochloris	Acaryochloridaceae	Synechococcales	0	Cyanobacteria	K05341	E2.4.1.4	amylosucrase [EC:2.4.1.4]	1
Acaryochloris	Acaryochloridaceae	Synechococcales	0	Cyanobacteria	K05521	draG	ADP-ribosyl-[dinitrogen reductase] hydrolase [EC:3.2.2.24]	1
Acaryochloris	Acaryochloridaceae	Synechococcales	0	Cyanobacteria	K05566	mnhB, mrpB	multicomponent Na+:H+ antiporter subunit B	1
Acaryochloris	Acaryochloridaceae	Synechococcales	0	Cyanobacteria	K05808	yhbH	putative sigma-54 modulation protein	1
Acaryochloris	Acaryochloridaceae	Synechococcales	0	Cyanobacteria	K06024	scpB	segregation and condensation protein B	1
Acaryochloris	Acaryochloridaceae	Synechococcales	0	Cyanobacteria	K06041	kdsD, kpsF	arabinose-5-phosphate isomerase [EC:5.3.1.13]	1
Acaryochloris	Acaryochloridaceae	Synechococcales	0	Cyanobacteria	K06042	cobH-cbiC	precorrin-8X/cobalt-precorrin-8 methylmutase [EC:5.4.99.61 5.4.99.60]	1
Acaryochloris	Acaryochloridaceae	Synechococcales	0	Cyanobacteria	K06131	clsA_B	cardiolipin synthase A/B [EC:2.7.8.-]	2
Acaryochloris	Acaryochloridaceae	Synechococcales	0	Cyanobacteria	K06188	aqpZ	aquaporin Z	1
Acaryochloris	Acaryochloridaceae	Synechococcales	0	Cyanobacteria	K06208	aroH	chorismate mutase [EC:5.4.99.5]	2
Acaryochloris	Acaryochloridaceae	Synechococcales	0	Cyanobacteria	K06213	mgtE	magnesium transporter	1
Acaryochloris	Acaryochloridaceae	Synechococcales	0	Cyanobacteria	K06442	tlyA	23S rRNA (cytidine1920-2'-O)/16S rRNA (cytidine1409-2'-O)-methyltransferase [EC:2.1.1.226 2.1.1.227]	1
Acaryochloris	Acaryochloridaceae	Synechococcales	0	Cyanobacteria	K06960	K06960	uncharacterized protein	1
Acaryochloris	Acaryochloridaceae	Synechococcales	0	Cyanobacteria	K06971	K06971	uncharacterized protein	1
Acaryochloris	Acaryochloridaceae	Synechococcales	0	Cyanobacteria	K07052	K07052	uncharacterized protein	7
Acaryochloris	Acaryochloridaceae	Synechococcales	0	Cyanobacteria	K07089	K07089	uncharacterized protein	1
Acaryochloris	Acaryochloridaceae	Synechococcales	0	Cyanobacteria	K07114	yfbK	Ca-activated chloride channel homolog	4
Acaryochloris	Acaryochloridaceae	Synechococcales	0	Cyanobacteria	K07175	phoH2	PhoH-like ATPase	1
Acaryochloris	Acaryochloridaceae	Synechococcales	0	Cyanobacteria	K07260	vanY	zinc D-Ala-D-Ala carboxypeptidase [EC:3.4.17.14]	1
Acaryochloris	Acaryochloridaceae	Synechococcales	0	Cyanobacteria	K07483	K07483	transposase	7
Acaryochloris	Acaryochloridaceae	Synechococcales	0	Cyanobacteria	K07493	K07493	putative transposase	9
Acaryochloris	Acaryochloridaceae	Synechococcales	0	Cyanobacteria	K07568	queA	S-adenosylmethionine:tRNA ribosyltransferase-isomerase [EC:2.4.99.17]	1
Acaryochloris	Acaryochloridaceae	Synechococcales	0	Cyanobacteria	K07727	K07727	putative transcriptional regulator	1
Acaryochloris	Acaryochloridaceae	Synechococcales	0	Cyanobacteria	K07742	ylxR	uncharacterized protein	2
Acaryochloris	Acaryochloridaceae	Synechococcales	0	Cyanobacteria	K08591	plsY	acyl phosphate:glycerol-3-phosphate acyltransferase [EC:2.3.1.275]	1
Acaryochloris	Acaryochloridaceae	Synechococcales	0	Cyanobacteria	K08678	UXS1, uxs	UDP-glucuronate decarboxylase [EC:4.1.1.35]	1
Acaryochloris	Acaryochloridaceae	Synechococcales	0	Cyanobacteria	K08679	GAE, cap1J	UDP-glucuronate 4-epimerase [EC:5.1.3.6]	1
Acaryochloris	Acaryochloridaceae	Synechococcales	0	Cyanobacteria	K09772	sepF	cell division inhibitor SepF	9
Acaryochloris	Acaryochloridaceae	Synechococcales	0	Cyanobacteria	K10112	msmX, msmK, malK, sugC, ggtA, msiK	multiple sugar transport system ATP-binding protein	2
Acaryochloris	Acaryochloridaceae	Synechococcales	0	Cyanobacteria	K10536	aguA	agmatine deiminase [EC:3.5.3.12]	1
Acaryochloris	Acaryochloridaceae	Synechococcales	0	Cyanobacteria	K11145	K11145	ribonuclease III family protein [EC:3.1.26.-]	1
Acaryochloris	Acaryochloridaceae	Synechococcales	0	Cyanobacteria	K11754	folC	dihydrofolate synthase / folylpolyglutamate synthase [EC:6.3.2.12 6.3.2.17]	1
Acaryochloris	Acaryochloridaceae	Synechococcales	0	Cyanobacteria	K13730	inlA	internalin A	2
Acaryochloris	Acaryochloridaceae	Synechococcales	0	Cyanobacteria	K15738	uup	ABC transport system ATP-binding/permease protein	1
Acaryochloris	Acaryochloridaceae	Synechococcales	0	Cyanobacteria	K16785	ecfT	energy-coupling factor transport system permease protein	1
Acaryochloris	Acaryochloridaceae	Synechococcales	0	Cyanobacteria	K16786	ecfA1	energy-coupling factor transport system ATP-binding protein [EC:7.-.-.-]	1
Acaryochloris	Acaryochloridaceae	Synechococcales	0	Cyanobacteria	K18346	vanW	vancomycin resistance protein VanW	3
Acaryochloris	Acaryochloridaceae	Synechococcales	0	Cyanobacteria	K18889	mdlA, smdA	ATP-binding cassette, subfamily B, multidrug efflux pump	1
Acaryochloris	Acaryochloridaceae	Synechococcales	0	Cyanobacteria	K20074	prpC, phpP	PPM family protein phosphatase [EC:3.1.3.16]	1
Acaryochloris	Acaryochloridaceae	Synechococcales	0	Cyanobacteria	K21744	tipA	MerR family transcriptional regulator, thiopeptide resistance regulator	1
Acaryochloris	Acaryochloridaceae	Synechococcales	0	Cyanobacteria	K22452	tgpA	protein-glutamine gamma-glutamyltransferase [EC:2.3.2.13]	2
Acaryochloris	Acaryochloridaceae	Synechococcales	0	Cyanobacteria	K23997	nnr	ADP-dependent NAD(P)H-hydrate dehydratase / NAD(P)H-hydrate epimerase [EC:4.2.1.136 5.1.99.6]	1
Acaryochloris	Acaryochloridaceae	Synechococcales	0	Cyanobacteria	K18831	higA	HTH-type transcriptional regulator / antitoxin HigA	1
Acetoanaerobium	Peptostreptococcaceae	Clostridiales	Clostridia	Firmicutes	K00058	serA, PHGDH	D-3-phosphoglycerate dehydrogenase / 2-oxoglutarate reductase [EC:1.1.1.95 1.1.1.399]	1
Acetoanaerobium	Peptostreptococcaceae	Clostridiales	Clostridia	Firmicutes	K00283	gcvPB	glycine dehydrogenase subunit 2 [EC:1.4.4.2]	1
Acetoanaerobium	Peptostreptococcaceae	Clostridiales	Clostridia	Firmicutes	K00385	asrC	anaerobic sulfite reductase subunit C	1
Acetoanaerobium	Peptostreptococcaceae	Clostridiales	Clostridia	Firmicutes	K00566	mnmA, trmU	tRNA-uridine 2-sulfurtransferase [EC:2.8.1.13]	1
Acetoanaerobium	Peptostreptococcaceae	Clostridiales	Clostridia	Firmicutes	K00615	E2.2.1.1, tktA, tktB	transketolase [EC:2.2.1.1]	1
Acetoanaerobium	Peptostreptococcaceae	Clostridiales	Clostridia	Firmicutes	K00626	ACAT, atoB	acetyl-CoA C-acetyltransferase [EC:2.3.1.9]	1
Acetoanaerobium	Peptostreptococcaceae	Clostridiales	Clostridia	Firmicutes	K00703	glgA	starch synthase [EC:2.4.1.21]	1
Acetoanaerobium	Peptostreptococcaceae	Clostridiales	Clostridia	Firmicutes	K00756	pdp	pyrimidine-nucleoside phosphorylase [EC:2.4.2.2]	1
Acetoanaerobium	Peptostreptococcaceae	Clostridiales	Clostridia	Firmicutes	K00761	upp, UPRT	uracil phosphoribosyltransferase [EC:2.4.2.9]	1
Acetoanaerobium	Peptostreptococcaceae	Clostridiales	Clostridia	Firmicutes	K00793	ribE, RIB5	riboflavin synthase [EC:2.5.1.9]	1
Acetoanaerobium	Peptostreptococcaceae	Clostridiales	Clostridia	Firmicutes	K00794	ribH, RIB4	6,7-dimethyl-8-ribityllumazine synthase [EC:2.5.1.78]	1
Acetoanaerobium	Peptostreptococcaceae	Clostridiales	Clostridia	Firmicutes	K00796	folP	dihydropteroate synthase [EC:2.5.1.15]	1
Acetoanaerobium	Peptostreptococcaceae	Clostridiales	Clostridia	Firmicutes	K00797	speE, SRM, SPE3	spermidine synthase [EC:2.5.1.16]	1
Acetoanaerobium	Peptostreptococcaceae	Clostridiales	Clostridia	Firmicutes	K00798	MMAB, pduO	cob(I)alamin adenosyltransferase [EC:2.5.1.17]	1
Acetoanaerobium	Peptostreptococcaceae	Clostridiales	Clostridia	Firmicutes	K00941	thiD	hydroxymethylpyrimidine/phosphomethylpyrimidine kinase [EC:2.7.1.49 2.7.4.7]	1
Acetoanaerobium	Peptostreptococcaceae	Clostridiales	Clostridia	Firmicutes	K00950	folK	2-amino-4-hydroxy-6-hydroxymethyldihydropteridine diphosphokinase [EC:2.7.6.3]	1
Acetoanaerobium	Peptostreptococcaceae	Clostridiales	Clostridia	Firmicutes	K00965	galT, GALT	UDPglucose--hexose-1-phosphate uridylyltransferase [EC:2.7.7.12]	1
Acetoanaerobium	Peptostreptococcaceae	Clostridiales	Clostridia	Firmicutes	K00974	cca	tRNA nucleotidyltransferase (CCA-adding enzyme) [EC:2.7.7.72 3.1.3.- 3.1.4.-]	1
Acetoanaerobium	Peptostreptococcaceae	Clostridiales	Clostridia	Firmicutes	K00975	glgC	glucose-1-phosphate adenylyltransferase [EC:2.7.7.27]	2
Acetoanaerobium	Peptostreptococcaceae	Clostridiales	Clostridia	Firmicutes	K00995	pgsA, PGS1	CDP-diacylglycerol---glycerol-3-phosphate 3-phosphatidyltransferase [EC:2.7.8.5]	1
Acetoanaerobium	Peptostreptococcaceae	Clostridiales	Clostridia	Firmicutes	K01005	tagT_U_V	polyisoprenyl-teichoic acid--peptidoglycan teichoic acid transferase [EC:2.7.8.-]	2
Acetoanaerobium	Peptostreptococcaceae	Clostridiales	Clostridia	Firmicutes	K01139	spoT	GTP diphosphokinase / guanosine-3',5'-bis(diphosphate) 3'-diphosphatase [EC:2.7.6.5 3.1.7.2]	1
Acetoanaerobium	Peptostreptococcaceae	Clostridiales	Clostridia	Firmicutes	K01495	GCH1, folE	GTP cyclohydrolase IA [EC:3.5.4.16]	1
Acetoanaerobium	Peptostreptococcaceae	Clostridiales	Clostridia	Firmicutes	K01500	fchA	methenyltetrahydrofolate cyclohydrolase [EC:3.5.4.9]	2
Acetoanaerobium	Peptostreptococcaceae	Clostridiales	Clostridia	Firmicutes	K01515	nudF	ADP-ribose pyrophosphatase [EC:3.6.1.13]	1
Acetoanaerobium	Peptostreptococcaceae	Clostridiales	Clostridia	Firmicutes	K01633	folB	7,8-dihydroneopterin aldolase/epimerase/oxygenase [EC:4.1.2.25 5.1.99.8 1.13.11.81]	1
Acetoanaerobium	Peptostreptococcaceae	Clostridiales	Clostridia	Firmicutes	K01738	cysK	cysteine synthase [EC:2.5.1.47]	1
Acetoanaerobium	Peptostreptococcaceae	Clostridiales	Clostridia	Firmicutes	K01761	E4.4.1.11	methionine-gamma-lyase [EC:4.4.1.11]	1
Acetoanaerobium	Peptostreptococcaceae	Clostridiales	Clostridia	Firmicutes	K01775	alr	alanine racemase [EC:5.1.1.1]	1
Acetoanaerobium	Peptostreptococcaceae	Clostridiales	Clostridia	Firmicutes	K01803	TPI, tpiA	triosephosphate isomerase (TIM) [EC:5.3.1.1]	1
Acetoanaerobium	Peptostreptococcaceae	Clostridiales	Clostridia	Firmicutes	K01808	rpiB	ribose 5-phosphate isomerase B [EC:5.3.1.6]	1
Acetoanaerobium	Peptostreptococcaceae	Clostridiales	Clostridia	Firmicutes	K01810	GPI, pgi	glucose-6-phosphate isomerase [EC:5.3.1.9]	1
Acetoanaerobium	Peptostreptococcaceae	Clostridiales	Clostridia	Firmicutes	K01926	rex	redox-sensing transcriptional repressor	1
Acetoanaerobium	Peptostreptococcaceae	Clostridiales	Clostridia	Firmicutes	K02007	cbiM	cobalt/nickel transport system permease protein	1
Acetoanaerobium	Peptostreptococcaceae	Clostridiales	Clostridia	Firmicutes	K02027	ABC.MS.S	multiple sugar transport system substrate-binding protein	3
Acetoanaerobium	Peptostreptococcaceae	Clostridiales	Clostridia	Firmicutes	K02031	ddpD	peptide/nickel transport system ATP-binding protein	4
Acetoanaerobium	Peptostreptococcaceae	Clostridiales	Clostridia	Firmicutes	K02071	metN	D-methionine transport system ATP-binding protein	2
Acetoanaerobium	Peptostreptococcaceae	Clostridiales	Clostridia	Firmicutes	K02072	metI	D-methionine transport system permease protein	2
Acetoanaerobium	Peptostreptococcaceae	Clostridiales	Clostridia	Firmicutes	K02073	metQ	D-methionine transport system substrate-binding protein	2
Acetoanaerobium	Peptostreptococcaceae	Clostridiales	Clostridia	Firmicutes	K02115	ATPF1G, atpG	F-type H+-transporting ATPase subunit gamma	1
Acetoanaerobium	Peptostreptococcaceae	Clostridiales	Clostridia	Firmicutes	K02119	ATPVC, ntpC, atpC	V/A-type H+/Na+-transporting ATPase subunit C	1
Acetoanaerobium	Peptostreptococcaceae	Clostridiales	Clostridia	Firmicutes	K02226	cobC, phpB	alpha-ribazole phosphatase [EC:3.1.3.73]	1
Acetoanaerobium	Peptostreptococcaceae	Clostridiales	Clostridia	Firmicutes	K02315	dnaC	DNA replication protein DnaC	1
Acetoanaerobium	Peptostreptococcaceae	Clostridiales	Clostridia	Firmicutes	K02398	flgM	negative regulator of flagellin synthesis FlgM	1
Acetoanaerobium	Peptostreptococcaceae	Clostridiales	Clostridia	Firmicutes	K02405	fliA, whiG	RNA polymerase sigma factor FliA	1
Acetoanaerobium	Peptostreptococcaceae	Clostridiales	Clostridia	Firmicutes	K02417	fliN	flagellar motor switch protein FliN	1
Acetoanaerobium	Peptostreptococcaceae	Clostridiales	Clostridia	Firmicutes	K02418	fliO, fliZ	flagellar protein FliO/FliZ	1
Acetoanaerobium	Peptostreptococcaceae	Clostridiales	Clostridia	Firmicutes	K02419	fliP	flagellar biosynthesis protein FliP	1
Acetoanaerobium	Peptostreptococcaceae	Clostridiales	Clostridia	Firmicutes	K02420	fliQ	flagellar biosynthesis protein FliQ	1
Acetoanaerobium	Peptostreptococcaceae	Clostridiales	Clostridia	Firmicutes	K02482	flgS	two-component system, NtrC family, sensor kinase [EC:2.7.13.3]	2
Acetoanaerobium	Peptostreptococcaceae	Clostridiales	Clostridia	Firmicutes	K02499	yabN	tetrapyrrole methylase family protein / MazG family protein	1
Acetoanaerobium	Peptostreptococcaceae	Clostridiales	Clostridia	Firmicutes	K02528	ksgA	16S rRNA (adenine1518-N6/adenine1519-N6)-dimethyltransferase [EC:2.1.1.182]	1
Acetoanaerobium	Peptostreptococcaceae	Clostridiales	Clostridia	Firmicutes	K02916	RP-L35, MRPL35, rpmI	large subunit ribosomal protein L35	1
Acetoanaerobium	Peptostreptococcaceae	Clostridiales	Clostridia	Firmicutes	K02965	RP-S19, rpsS	small subunit ribosomal protein S19	1
Acetoanaerobium	Peptostreptococcaceae	Clostridiales	Clostridia	Firmicutes	K02970	RP-S21, MRPS21, rpsU	small subunit ribosomal protein S21	1
Acetoanaerobium	Peptostreptococcaceae	Clostridiales	Clostridia	Firmicutes	K03060	rpoZ	DNA-directed RNA polymerase subunit omega [EC:2.7.7.6]	1
Acetoanaerobium	Peptostreptococcaceae	Clostridiales	Clostridia	Firmicutes	K03091	sigH	RNA polymerase sporulation-specific sigma factor	1
Acetoanaerobium	Peptostreptococcaceae	Clostridiales	Clostridia	Firmicutes	K03151	thiI	tRNA uracil 4-sulfurtransferase [EC:2.8.1.4]	1
Acetoanaerobium	Peptostreptococcaceae	Clostridiales	Clostridia	Firmicutes	K03216	trmL, cspR	tRNA (cytidine/uridine-2'-O-)-methyltransferase [EC:2.1.1.207]	1
Acetoanaerobium	Peptostreptococcaceae	Clostridiales	Clostridia	Firmicutes	K03431	glmM	phosphoglucosamine mutase [EC:5.4.2.10]	1
Acetoanaerobium	Peptostreptococcaceae	Clostridiales	Clostridia	Firmicutes	K03497	parB, spo0J	ParB family transcriptional regulator, chromosome partitioning protein	2
Acetoanaerobium	Peptostreptococcaceae	Clostridiales	Clostridia	Firmicutes	K03500	rsmB, sun	16S rRNA (cytosine967-C5)-methyltransferase [EC:2.1.1.176]	1
Acetoanaerobium	Peptostreptococcaceae	Clostridiales	Clostridia	Firmicutes	K03523	bioY	biotin transport system substrate-specific component	1
Acetoanaerobium	Peptostreptococcaceae	Clostridiales	Clostridia	Firmicutes	K03545	tig	trigger factor	1
Acetoanaerobium	Peptostreptococcaceae	Clostridiales	Clostridia	Firmicutes	K03581	recD	exodeoxyribonuclease V alpha subunit [EC:3.1.11.5]	2
Acetoanaerobium	Peptostreptococcaceae	Clostridiales	Clostridia	Firmicutes	K03615	rnfC	Na+-translocating ferredoxin:NAD+ oxidoreductase subunit C [EC:7.2.1.2]	1
Acetoanaerobium	Peptostreptococcaceae	Clostridiales	Clostridia	Firmicutes	K03621	plsX	phosphate acyltransferase [EC:2.3.1.274]	1
Acetoanaerobium	Peptostreptococcaceae	Clostridiales	Clostridia	Firmicutes	K03639	moaA, CNX2	GTP 3',8-cyclase [EC:4.1.99.22]	1
Acetoanaerobium	Peptostreptococcaceae	Clostridiales	Clostridia	Firmicutes	K03699	tlyC	putative hemolysin	2
Acetoanaerobium	Peptostreptococcaceae	Clostridiales	Clostridia	Firmicutes	K03705	hrcA	heat-inducible transcriptional repressor	1
Acetoanaerobium	Peptostreptococcaceae	Clostridiales	Clostridia	Firmicutes	K03741	arsC	arsenate reductase (thioredoxin) [EC:1.20.4.4]	1
Acetoanaerobium	Peptostreptococcaceae	Clostridiales	Clostridia	Firmicutes	K03742	pncC	nicotinamide-nucleotide amidase [EC:3.5.1.42]	1
Acetoanaerobium	Peptostreptococcaceae	Clostridiales	Clostridia	Firmicutes	K03785	aroD	3-dehydroquinate dehydratase I [EC:4.2.1.10]	1
Acetoanaerobium	Peptostreptococcaceae	Clostridiales	Clostridia	Firmicutes	K03789	rimI	[ribosomal protein S18]-alanine N-acetyltransferase [EC:2.3.1.266]	1
Acetoanaerobium	Peptostreptococcaceae	Clostridiales	Clostridia	Firmicutes	K03790	rimJ	[ribosomal protein S5]-alanine N-acetyltransferase [EC:2.3.1.267]	1
Acetoanaerobium	Peptostreptococcaceae	Clostridiales	Clostridia	Firmicutes	K04083	hslO	molecular chaperone Hsp33	1
Acetoanaerobium	Peptostreptococcaceae	Clostridiales	Clostridia	Firmicutes	K04486	E3.1.3.15B	histidinol-phosphatase (PHP family) [EC:3.1.3.15]	1
Acetoanaerobium	Peptostreptococcaceae	Clostridiales	Clostridia	Firmicutes	K04487	iscS, NFS1	cysteine desulfurase [EC:2.8.1.7]	2
Acetoanaerobium	Peptostreptococcaceae	Clostridiales	Clostridia	Firmicutes	K04655	hypE	hydrogenase expression/formation protein HypE	1
Acetoanaerobium	Peptostreptococcaceae	Clostridiales	Clostridia	Firmicutes	K04748	norQ	nitric oxide reductase NorQ protein	1
Acetoanaerobium	Peptostreptococcaceae	Clostridiales	Clostridia	Firmicutes	K04763	xerD	integrase/recombinase XerD	3
Acetoanaerobium	Peptostreptococcaceae	Clostridiales	Clostridia	Firmicutes	K05311	cggR	central glycolytic genes regulator	1
Acetoanaerobium	Peptostreptococcaceae	Clostridiales	Clostridia	Firmicutes	K05566	mnhB, mrpB	multicomponent Na+:H+ antiporter subunit B	1
Acetoanaerobium	Peptostreptococcaceae	Clostridiales	Clostridia	Firmicutes	K05808	yhbH	putative sigma-54 modulation protein	1
Acetoanaerobium	Peptostreptococcaceae	Clostridiales	Clostridia	Firmicutes	K06023	hprK, ptsK	HPr kinase/phosphorylase [EC:2.7.11.- 2.7.4.-]	1
Acetoanaerobium	Peptostreptococcaceae	Clostridiales	Clostridia	Firmicutes	K06024	scpB	segregation and condensation protein B	1
Acetoanaerobium	Peptostreptococcaceae	Clostridiales	Clostridia	Firmicutes	K06042	cobH-cbiC	precorrin-8X/cobalt-precorrin-8 methylmutase [EC:5.4.99.61 5.4.99.60]	1
Acetoanaerobium	Peptostreptococcaceae	Clostridiales	Clostridia	Firmicutes	K06131	clsA_B	cardiolipin synthase A/B [EC:2.7.8.-]	2
Acetoanaerobium	Peptostreptococcaceae	Clostridiales	Clostridia	Firmicutes	K06209	pheB	chorismate mutase [EC:5.4.99.5]	1
Acetoanaerobium	Peptostreptococcaceae	Clostridiales	Clostridia	Firmicutes	K06213	mgtE	magnesium transporter	2
Acetoanaerobium	Peptostreptococcaceae	Clostridiales	Clostridia	Firmicutes	K06442	tlyA	23S rRNA (cytidine1920-2'-O)/16S rRNA (cytidine1409-2'-O)-methyltransferase [EC:2.1.1.226 2.1.1.227]	1
Acetoanaerobium	Peptostreptococcaceae	Clostridiales	Clostridia	Firmicutes	K06933	K06933	uncharacterized protein	2
Acetoanaerobium	Peptostreptococcaceae	Clostridiales	Clostridia	Firmicutes	K06958	rapZ	RNase adapter protein RapZ	1
Acetoanaerobium	Peptostreptococcaceae	Clostridiales	Clostridia	Firmicutes	K06960	K06960	uncharacterized protein	1
Acetoanaerobium	Peptostreptococcaceae	Clostridiales	Clostridia	Firmicutes	K07030	K07030	uncharacterized protein	2
Acetoanaerobium	Peptostreptococcaceae	Clostridiales	Clostridia	Firmicutes	K07035	K07035	uncharacterized protein	1
Acetoanaerobium	Peptostreptococcaceae	Clostridiales	Clostridia	Firmicutes	K07052	K07052	uncharacterized protein	1
Acetoanaerobium	Peptostreptococcaceae	Clostridiales	Clostridia	Firmicutes	K07089	K07089	uncharacterized protein	1
Acetoanaerobium	Peptostreptococcaceae	Clostridiales	Clostridia	Firmicutes	K07099	K07099	uncharacterized protein	1
Acetoanaerobium	Peptostreptococcaceae	Clostridiales	Clostridia	Firmicutes	K07335	bmpA, bmpB, tmpC	basic membrane protein A and related proteins	2
Acetoanaerobium	Peptostreptococcaceae	Clostridiales	Clostridia	Firmicutes	K07483	K07483	transposase	1
Acetoanaerobium	Peptostreptococcaceae	Clostridiales	Clostridia	Firmicutes	K07502	yprB	uncharacterized protein	1
Acetoanaerobium	Peptostreptococcaceae	Clostridiales	Clostridia	Firmicutes	K07568	queA	S-adenosylmethionine:tRNA ribosyltransferase-isomerase [EC:2.4.99.17]	1
Acetoanaerobium	Peptostreptococcaceae	Clostridiales	Clostridia	Firmicutes	K07574	yhbY	RNA-binding protein	1
Acetoanaerobium	Peptostreptococcaceae	Clostridiales	Clostridia	Firmicutes	K07588	argK	LAO/AO transport system kinase [EC:2.7.-.-]	1
Acetoanaerobium	Peptostreptococcaceae	Clostridiales	Clostridia	Firmicutes	K07729	K07729	putative transcriptional regulator	2
Acetoanaerobium	Peptostreptococcaceae	Clostridiales	Clostridia	Firmicutes	K07742	ylxR	uncharacterized protein	1
Acetoanaerobium	Peptostreptococcaceae	Clostridiales	Clostridia	Firmicutes	K07979	ytrA	GntR family transcriptional regulator	1
Acetoanaerobium	Peptostreptococcaceae	Clostridiales	Clostridia	Firmicutes	K08384	spoVD	stage V sporulation protein D (sporulation-specific penicillin-binding protein)	1
Acetoanaerobium	Peptostreptococcaceae	Clostridiales	Clostridia	Firmicutes	K08591	plsY	acyl phosphate:glycerol-3-phosphate acyltransferase [EC:2.3.1.275]	1
Acetoanaerobium	Peptostreptococcaceae	Clostridiales	Clostridia	Firmicutes	K09772	sepF	cell division inhibitor SepF	1
Acetoanaerobium	Peptostreptococcaceae	Clostridiales	Clostridia	Firmicutes	K09787	K09787	uncharacterized protein	1
Acetoanaerobium	Peptostreptococcaceae	Clostridiales	Clostridia	Firmicutes	K10112	msmX, msmK, malK, sugC, ggtA, msiK	multiple sugar transport system ATP-binding protein	1
Acetoanaerobium	Peptostreptococcaceae	Clostridiales	Clostridia	Firmicutes	K11145	K11145	ribonuclease III family protein [EC:3.1.26.-]	1
Acetoanaerobium	Peptostreptococcaceae	Clostridiales	Clostridia	Firmicutes	K11754	folC	dihydrofolate synthase / folylpolyglutamate synthase [EC:6.3.2.12 6.3.2.17]	1
Acetoanaerobium	Peptostreptococcaceae	Clostridiales	Clostridia	Firmicutes	K13653	K13653	AraC family transcriptional regulator	2
Acetoanaerobium	Peptostreptococcaceae	Clostridiales	Clostridia	Firmicutes	K15738	uup	ABC transport system ATP-binding/permease protein	1
Acetoanaerobium	Peptostreptococcaceae	Clostridiales	Clostridia	Firmicutes	K16785	ecfT	energy-coupling factor transport system permease protein	2
Acetoanaerobium	Peptostreptococcaceae	Clostridiales	Clostridia	Firmicutes	K16786	ecfA1	energy-coupling factor transport system ATP-binding protein [EC:7.-.-.-]	2
Acetoanaerobium	Peptostreptococcaceae	Clostridiales	Clostridia	Firmicutes	K16950	asrA	anaerobic sulfite reductase subunit A	1
Acetoanaerobium	Peptostreptococcaceae	Clostridiales	Clostridia	Firmicutes	K16951	asrB	anaerobic sulfite reductase subunit B	1
Acetoanaerobium	Peptostreptococcaceae	Clostridiales	Clostridia	Firmicutes	K17472	cymR	Rrf2 family transcriptional regulator, cysteine metabolism repressor	1
Acetoanaerobium	Peptostreptococcaceae	Clostridiales	Clostridia	Firmicutes	K18889	mdlA, smdA	ATP-binding cassette, subfamily B, multidrug efflux pump	1
Acetoanaerobium	Peptostreptococcaceae	Clostridiales	Clostridia	Firmicutes	K19165	phd	antitoxin Phd	1
Acetoanaerobium	Peptostreptococcaceae	Clostridiales	Clostridia	Firmicutes	K19689	ampS, pepS, ampT	aminopeptidase [EC:3.4.11.-]	1
Acetoanaerobium	Peptostreptococcaceae	Clostridiales	Clostridia	Firmicutes	K20074	prpC, phpP	PPM family protein phosphatase [EC:3.1.3.16]	1
Acetoanaerobium	Peptostreptococcaceae	Clostridiales	Clostridia	Firmicutes	K21405	acoR	sigma-54 dependent transcriptional regulator, acetoin dehydrogenase operon transcriptional activator AcoR	2
Acetoanaerobium	Peptostreptococcaceae	Clostridiales	Clostridia	Firmicutes	K21576	grdD	glycine/sarcosine/betaine reductase complex component C subunit alpha [EC:1.21.4.2 1.21.4.3 1.21.4.4]	1
Acetoanaerobium	Peptostreptococcaceae	Clostridiales	Clostridia	Firmicutes	K21898	orr	ornithine racemase [EC:5.1.1.12]	2
Acetoanaerobium	Peptostreptococcaceae	Clostridiales	Clostridia	Firmicutes	K22927	gdpP	cyclic-di-AMP phosphodiesterase [EC:3.1.4.59]	1
Acetoanaerobium	Peptostreptococcaceae	Clostridiales	Clostridia	Firmicutes	K23535	nupB	general nucleoside transport system permease protein	2
Acetoanaerobium	Peptostreptococcaceae	Clostridiales	Clostridia	Firmicutes	K23536	nupC	general nucleoside transport system permease protein	2
Acetoanaerobium	Peptostreptococcaceae	Clostridiales	Clostridia	Firmicutes	K23537	nupA	general nucleoside transport system ATP-binding protein	2
Acetoanaerobium	Peptostreptococcaceae	Clostridiales	Clostridia	Firmicutes	K23675	fmnP, ribU	riboflavin transporter	1
Acetoanaerobium	Peptostreptococcaceae	Clostridiales	Clostridia	Firmicutes	K23775	ohrR	MarR family transcriptional regulator, organic hydroperoxide resistance regulator	1
Acetoanaerobium	Peptostreptococcaceae	Clostridiales	Clostridia	Firmicutes	K02387	flgB	flagellar basal-body rod protein FlgB	1
Acetoanaerobium	Peptostreptococcaceae	Clostridiales	Clostridia	Firmicutes	K03310	TC.AGCS	alanine or glycine:cation symporter, AGCS family	1
Acetobacter	Acetobacteraceae	Rhodospirillales	Alphaproteobacteria	Proteobacteria	K00058	serA, PHGDH	D-3-phosphoglycerate dehydrogenase / 2-oxoglutarate reductase [EC:1.1.1.95 1.1.1.399]	22
Acetobacter	Acetobacteraceae	Rhodospirillales	Alphaproteobacteria	Proteobacteria	K00067	rfbD, rmlD	dTDP-4-dehydrorhamnose reductase [EC:1.1.1.133]	19
Acetobacter	Acetobacteraceae	Rhodospirillales	Alphaproteobacteria	Proteobacteria	K00266	gltD	glutamate synthase (NADPH) small chain [EC:1.4.1.13]	19
Acetobacter	Acetobacteraceae	Rhodospirillales	Alphaproteobacteria	Proteobacteria	K00340	nuoK	NADH-quinone oxidoreductase subunit K [EC:7.1.1.2]	21
Acetobacter	Acetobacteraceae	Rhodospirillales	Alphaproteobacteria	Proteobacteria	K00375	K00375	GntR family transcriptional regulator / MocR family aminotransferase	3
Acetobacter	Acetobacteraceae	Rhodospirillales	Alphaproteobacteria	Proteobacteria	K00566	mnmA, trmU	tRNA-uridine 2-sulfurtransferase [EC:2.8.1.13]	18
Acetobacter	Acetobacteraceae	Rhodospirillales	Alphaproteobacteria	Proteobacteria	K00615	E2.2.1.1, tktA, tktB	transketolase [EC:2.2.1.1]	38
Acetobacter	Acetobacteraceae	Rhodospirillales	Alphaproteobacteria	Proteobacteria	K00626	ACAT, atoB	acetyl-CoA C-acetyltransferase [EC:2.3.1.9]	1
Acetobacter	Acetobacteraceae	Rhodospirillales	Alphaproteobacteria	Proteobacteria	K00677	lpxA	UDP-N-acetylglucosamine acyltransferase [EC:2.3.1.129]	19
Acetobacter	Acetobacteraceae	Rhodospirillales	Alphaproteobacteria	Proteobacteria	K00703	glgA	starch synthase [EC:2.4.1.21]	12
Acetobacter	Acetobacteraceae	Rhodospirillales	Alphaproteobacteria	Proteobacteria	K00721	DPM1	dolichol-phosphate mannosyltransferase [EC:2.4.1.83]	39
Acetobacter	Acetobacteraceae	Rhodospirillales	Alphaproteobacteria	Proteobacteria	K00748	lpxB	lipid-A-disaccharide synthase [EC:2.4.1.182]	19
Acetobacter	Acetobacteraceae	Rhodospirillales	Alphaproteobacteria	Proteobacteria	K00761	upp, UPRT	uracil phosphoribosyltransferase [EC:2.4.2.9]	19
Acetobacter	Acetobacteraceae	Rhodospirillales	Alphaproteobacteria	Proteobacteria	K00793	ribE, RIB5	riboflavin synthase [EC:2.5.1.9]	19
Acetobacter	Acetobacteraceae	Rhodospirillales	Alphaproteobacteria	Proteobacteria	K00794	ribH, RIB4	6,7-dimethyl-8-ribityllumazine synthase [EC:2.5.1.78]	19
Acetobacter	Acetobacteraceae	Rhodospirillales	Alphaproteobacteria	Proteobacteria	K00796	folP	dihydropteroate synthase [EC:2.5.1.15]	18
Acetobacter	Acetobacteraceae	Rhodospirillales	Alphaproteobacteria	Proteobacteria	K00797	speE, SRM, SPE3	spermidine synthase [EC:2.5.1.16]	19
Acetobacter	Acetobacteraceae	Rhodospirillales	Alphaproteobacteria	Proteobacteria	K00798	MMAB, pduO	cob(I)alamin adenosyltransferase [EC:2.5.1.17]	18
Acetobacter	Acetobacteraceae	Rhodospirillales	Alphaproteobacteria	Proteobacteria	K00865	glxK, garK	glycerate 2-kinase [EC:2.7.1.165]	1
Acetobacter	Acetobacteraceae	Rhodospirillales	Alphaproteobacteria	Proteobacteria	K00880	lyxK	L-xylulokinase [EC:2.7.1.53]	1
Acetobacter	Acetobacteraceae	Rhodospirillales	Alphaproteobacteria	Proteobacteria	K00941	thiD	hydroxymethylpyrimidine/phosphomethylpyrimidine kinase [EC:2.7.1.49 2.7.4.7]	18
Acetobacter	Acetobacteraceae	Rhodospirillales	Alphaproteobacteria	Proteobacteria	K00946	thiL	thiamine-monophosphate kinase [EC:2.7.4.16]	19
Acetobacter	Acetobacteraceae	Rhodospirillales	Alphaproteobacteria	Proteobacteria	K00950	folK	2-amino-4-hydroxy-6-hydroxymethyldihydropteridine diphosphokinase [EC:2.7.6.3]	18
Acetobacter	Acetobacteraceae	Rhodospirillales	Alphaproteobacteria	Proteobacteria	K00979	kdsB	3-deoxy-manno-octulosonate cytidylyltransferase (CMP-KDO synthetase) [EC:2.7.7.38]	19
Acetobacter	Acetobacteraceae	Rhodospirillales	Alphaproteobacteria	Proteobacteria	K00986	ltrA	RNA-directed DNA polymerase [EC:2.7.7.49]	3
Acetobacter	Acetobacteraceae	Rhodospirillales	Alphaproteobacteria	Proteobacteria	K01091	gph	phosphoglycolate phosphatase [EC:3.1.3.18]	20
Acetobacter	Acetobacteraceae	Rhodospirillales	Alphaproteobacteria	Proteobacteria	K01095	pgpA	phosphatidylglycerophosphatase A [EC:3.1.3.27]	18
Acetobacter	Acetobacteraceae	Rhodospirillales	Alphaproteobacteria	Proteobacteria	K01118	acpD, azoR	FMN-dependent NADH-azoreductase [EC:1.7.1.17]	1
Acetobacter	Acetobacteraceae	Rhodospirillales	Alphaproteobacteria	Proteobacteria	K01139	spoT	GTP diphosphokinase / guanosine-3',5'-bis(diphosphate) 3'-diphosphatase [EC:2.7.6.5 3.1.7.2]	19
Acetobacter	Acetobacteraceae	Rhodospirillales	Alphaproteobacteria	Proteobacteria	K01473	hyuA	N-methylhydantoinase A [EC:3.5.2.14]	2
Acetobacter	Acetobacteraceae	Rhodospirillales	Alphaproteobacteria	Proteobacteria	K01495	GCH1, folE	GTP cyclohydrolase IA [EC:3.5.4.16]	24
Acetobacter	Acetobacteraceae	Rhodospirillales	Alphaproteobacteria	Proteobacteria	K01515	nudF	ADP-ribose pyrophosphatase [EC:3.6.1.13]	15
Acetobacter	Acetobacteraceae	Rhodospirillales	Alphaproteobacteria	Proteobacteria	K01613	psd, PISD	phosphatidylserine decarboxylase [EC:4.1.1.65]	19
Acetobacter	Acetobacteraceae	Rhodospirillales	Alphaproteobacteria	Proteobacteria	K01626	E2.5.1.54, aroF, aroG, aroH	3-deoxy-7-phosphoheptulonate synthase [EC:2.5.1.54]	19
Acetobacter	Acetobacteraceae	Rhodospirillales	Alphaproteobacteria	Proteobacteria	K01627	kdsA	2-dehydro-3-deoxyphosphooctonate aldolase (KDO 8-P synthase) [EC:2.5.1.55]	19
Acetobacter	Acetobacteraceae	Rhodospirillales	Alphaproteobacteria	Proteobacteria	K01633	folB	7,8-dihydroneopterin aldolase/epimerase/oxygenase [EC:4.1.2.25 5.1.99.8 1.13.11.81]	19
Acetobacter	Acetobacteraceae	Rhodospirillales	Alphaproteobacteria	Proteobacteria	K01679	E4.2.1.2B, fumC, FH	fumarate hydratase, class II [EC:4.2.1.2]	19
Acetobacter	Acetobacteraceae	Rhodospirillales	Alphaproteobacteria	Proteobacteria	K01738	cysK	cysteine synthase [EC:2.5.1.47]	38
Acetobacter	Acetobacteraceae	Rhodospirillales	Alphaproteobacteria	Proteobacteria	K01775	alr	alanine racemase [EC:5.1.1.1]	22
Acetobacter	Acetobacteraceae	Rhodospirillales	Alphaproteobacteria	Proteobacteria	K01803	TPI, tpiA	triosephosphate isomerase (TIM) [EC:5.3.1.1]	19
Acetobacter	Acetobacteraceae	Rhodospirillales	Alphaproteobacteria	Proteobacteria	K01854	glf	UDP-galactopyranose mutase [EC:5.4.99.9]	19
Acetobacter	Acetobacteraceae	Rhodospirillales	Alphaproteobacteria	Proteobacteria	K01919	gshA	glutamate--cysteine ligase [EC:6.3.2.2]	19
Acetobacter	Acetobacteraceae	Rhodospirillales	Alphaproteobacteria	Proteobacteria	K01991	wza, gfcE	polysaccharide biosynthesis/export protein	5
Acetobacter	Acetobacteraceae	Rhodospirillales	Alphaproteobacteria	Proteobacteria	K02029	ABC.PA.P	polar amino acid transport system permease protein	28
Acetobacter	Acetobacteraceae	Rhodospirillales	Alphaproteobacteria	Proteobacteria	K02031	ddpD	peptide/nickel transport system ATP-binding protein	21
Acetobacter	Acetobacteraceae	Rhodospirillales	Alphaproteobacteria	Proteobacteria	K02065	mlaF, linL, mkl	phospholipid/cholesterol/gamma-HCH transport system ATP-binding protein	56
Acetobacter	Acetobacteraceae	Rhodospirillales	Alphaproteobacteria	Proteobacteria	K02067	mlaD, linM	phospholipid/cholesterol/gamma-HCH transport system substrate-binding protein	76
Acetobacter	Acetobacteraceae	Rhodospirillales	Alphaproteobacteria	Proteobacteria	K02071	metN	D-methionine transport system ATP-binding protein	18
Acetobacter	Acetobacteraceae	Rhodospirillales	Alphaproteobacteria	Proteobacteria	K02072	metI	D-methionine transport system permease protein	18
Acetobacter	Acetobacteraceae	Rhodospirillales	Alphaproteobacteria	Proteobacteria	K02073	metQ	D-methionine transport system substrate-binding protein	18
Acetobacter	Acetobacteraceae	Rhodospirillales	Alphaproteobacteria	Proteobacteria	K02115	ATPF1G, atpG	F-type H+-transporting ATPase subunit gamma	19
Acetobacter	Acetobacteraceae	Rhodospirillales	Alphaproteobacteria	Proteobacteria	K02203	thrH	phosphoserine / homoserine phosphotransferase [EC:3.1.3.3 2.7.1.39]	2
Acetobacter	Acetobacteraceae	Rhodospirillales	Alphaproteobacteria	Proteobacteria	K02226	cobC, phpB	alpha-ribazole phosphatase [EC:3.1.3.73]	37
Acetobacter	Acetobacteraceae	Rhodospirillales	Alphaproteobacteria	Proteobacteria	K02230	cobN	cobaltochelatase CobN [EC:6.6.1.2]	19
Acetobacter	Acetobacteraceae	Rhodospirillales	Alphaproteobacteria	Proteobacteria	K02346	dinB	DNA polymerase IV [EC:2.7.7.7]	19
Acetobacter	Acetobacteraceae	Rhodospirillales	Alphaproteobacteria	Proteobacteria	K02417	fliN	flagellar motor switch protein FliN	3
Acetobacter	Acetobacteraceae	Rhodospirillales	Alphaproteobacteria	Proteobacteria	K02418	fliO, fliZ	flagellar protein FliO/FliZ	3
Acetobacter	Acetobacteraceae	Rhodospirillales	Alphaproteobacteria	Proteobacteria	K02419	fliP	flagellar biosynthesis protein FliP	4
Acetobacter	Acetobacteraceae	Rhodospirillales	Alphaproteobacteria	Proteobacteria	K02420	fliQ	flagellar biosynthesis protein FliQ	2
Acetobacter	Acetobacteraceae	Rhodospirillales	Alphaproteobacteria	Proteobacteria	K02426	sufE	cysteine desulfuration protein SufE	19
Acetobacter	Acetobacteraceae	Rhodospirillales	Alphaproteobacteria	Proteobacteria	K02456	gspG	general secretion pathway protein G	2
Acetobacter	Acetobacteraceae	Rhodospirillales	Alphaproteobacteria	Proteobacteria	K02459	gspJ	general secretion pathway protein J	2
Acetobacter	Acetobacteraceae	Rhodospirillales	Alphaproteobacteria	Proteobacteria	K02460	gspK	general secretion pathway protein K	2
Acetobacter	Acetobacteraceae	Rhodospirillales	Alphaproteobacteria	Proteobacteria	K02482	flgS	two-component system, NtrC family, sensor kinase [EC:2.7.13.3]	22
Acetobacter	Acetobacteraceae	Rhodospirillales	Alphaproteobacteria	Proteobacteria	K02483	K02483	two-component system, OmpR family, response regulator	74
Acetobacter	Acetobacteraceae	Rhodospirillales	Alphaproteobacteria	Proteobacteria	K02484	K02484	two-component system, OmpR family, sensor kinase [EC:2.7.13.3]	28
Acetobacter	Acetobacteraceae	Rhodospirillales	Alphaproteobacteria	Proteobacteria	K02527	kdtA, waaA	3-deoxy-D-manno-octulosonic-acid transferase [EC:2.4.99.12 2.4.99.13 2.4.99.14 2.4.99.15]	19
Acetobacter	Acetobacteraceae	Rhodospirillales	Alphaproteobacteria	Proteobacteria	K02528	ksgA	16S rRNA (adenine1518-N6/adenine1519-N6)-dimethyltransferase [EC:2.1.1.182]	18
Acetobacter	Acetobacteraceae	Rhodospirillales	Alphaproteobacteria	Proteobacteria	K02536	lpxD	UDP-3-O-[3-hydroxymyristoyl] glucosamine N-acyltransferase [EC:2.3.1.191]	19
Acetobacter	Acetobacteraceae	Rhodospirillales	Alphaproteobacteria	Proteobacteria	K02916	RP-L35, MRPL35, rpmI	large subunit ribosomal protein L35	19
Acetobacter	Acetobacteraceae	Rhodospirillales	Alphaproteobacteria	Proteobacteria	K02965	RP-S19, rpsS	small subunit ribosomal protein S19	18
Acetobacter	Acetobacteraceae	Rhodospirillales	Alphaproteobacteria	Proteobacteria	K02970	RP-S21, MRPS21, rpsU	small subunit ribosomal protein S21	19
Acetobacter	Acetobacteraceae	Rhodospirillales	Alphaproteobacteria	Proteobacteria	K03060	rpoZ	DNA-directed RNA polymerase subunit omega [EC:2.7.7.6]	19
Acetobacter	Acetobacteraceae	Rhodospirillales	Alphaproteobacteria	Proteobacteria	K03205	virD4, lvhD4	type IV secretion system protein VirD4 [EC:7.4.2.8]	10
Acetobacter	Acetobacteraceae	Rhodospirillales	Alphaproteobacteria	Proteobacteria	K03281	TC.CIC	chloride channel protein, CIC family	20
Acetobacter	Acetobacteraceae	Rhodospirillales	Alphaproteobacteria	Proteobacteria	K03286	TC.OOP	OmpA-OmpF porin, OOP family	37
Acetobacter	Acetobacteraceae	Rhodospirillales	Alphaproteobacteria	Proteobacteria	K03431	glmM	phosphoglucosamine mutase [EC:5.4.2.10]	17
Acetobacter	Acetobacteraceae	Rhodospirillales	Alphaproteobacteria	Proteobacteria	K03497	parB, spo0J	ParB family transcriptional regulator, chromosome partitioning protein	56
Acetobacter	Acetobacteraceae	Rhodospirillales	Alphaproteobacteria	Proteobacteria	K03500	rsmB, sun	16S rRNA (cytosine967-C5)-methyltransferase [EC:2.1.1.176]	36
Acetobacter	Acetobacteraceae	Rhodospirillales	Alphaproteobacteria	Proteobacteria	K03545	tig	trigger factor	19
Acetobacter	Acetobacteraceae	Rhodospirillales	Alphaproteobacteria	Proteobacteria	K03549	kup	KUP system potassium uptake protein	28
Acetobacter	Acetobacteraceae	Rhodospirillales	Alphaproteobacteria	Proteobacteria	K03559	exbD	biopolymer transport protein ExbD	121
Acetobacter	Acetobacteraceae	Rhodospirillales	Alphaproteobacteria	Proteobacteria	K03581	recD	exodeoxyribonuclease V alpha subunit [EC:3.1.11.5]	10
Acetobacter	Acetobacteraceae	Rhodospirillales	Alphaproteobacteria	Proteobacteria	K03585	acrA, mexA, adeI, smeD, mtrC, cmeA	membrane fusion protein, multidrug efflux system	24
Acetobacter	Acetobacteraceae	Rhodospirillales	Alphaproteobacteria	Proteobacteria	K03621	plsX	phosphate acyltransferase [EC:2.3.1.274]	19
Acetobacter	Acetobacteraceae	Rhodospirillales	Alphaproteobacteria	Proteobacteria	K03639	moaA, CNX2	GTP 3',8-cyclase [EC:4.1.99.22]	21
Acetobacter	Acetobacteraceae	Rhodospirillales	Alphaproteobacteria	Proteobacteria	K03642	rlpA	rare lipoprotein A	37
Acetobacter	Acetobacteraceae	Rhodospirillales	Alphaproteobacteria	Proteobacteria	K03643	lptE, rlpB	LPS-assembly lipoprotein	19
Acetobacter	Acetobacteraceae	Rhodospirillales	Alphaproteobacteria	Proteobacteria	K03699	tlyC	putative hemolysin	38
Acetobacter	Acetobacteraceae	Rhodospirillales	Alphaproteobacteria	Proteobacteria	K03705	hrcA	heat-inducible transcriptional repressor	19
Acetobacter	Acetobacteraceae	Rhodospirillales	Alphaproteobacteria	Proteobacteria	K03770	ppiD	peptidyl-prolyl cis-trans isomerase D [EC:5.2.1.8]	19
Acetobacter	Acetobacteraceae	Rhodospirillales	Alphaproteobacteria	Proteobacteria	K03771	surA	peptidyl-prolyl cis-trans isomerase SurA [EC:5.2.1.8]	19
Acetobacter	Acetobacteraceae	Rhodospirillales	Alphaproteobacteria	Proteobacteria	K03789	rimI	[ribosomal protein S18]-alanine N-acetyltransferase [EC:2.3.1.266]	19
Acetobacter	Acetobacteraceae	Rhodospirillales	Alphaproteobacteria	Proteobacteria	K03790	rimJ	[ribosomal protein S5]-alanine N-acetyltransferase [EC:2.3.1.267]	1
Acetobacter	Acetobacteraceae	Rhodospirillales	Alphaproteobacteria	Proteobacteria	K03929	pnbA	para-nitrobenzyl esterase [EC:3.1.1.-]	1
Acetobacter	Acetobacteraceae	Rhodospirillales	Alphaproteobacteria	Proteobacteria	K03976	ybaK, ebsC	Cys-tRNA(Pro)/Cys-tRNA(Cys) deacylase [EC:3.1.1.-]	19
Acetobacter	Acetobacteraceae	Rhodospirillales	Alphaproteobacteria	Proteobacteria	K04083	hslO	molecular chaperone Hsp33	19
Acetobacter	Acetobacteraceae	Rhodospirillales	Alphaproteobacteria	Proteobacteria	K04088	hflK	modulator of FtsH protease HflK	1
Acetobacter	Acetobacteraceae	Rhodospirillales	Alphaproteobacteria	Proteobacteria	K04487	iscS, NFS1	cysteine desulfurase [EC:2.8.1.7]	37
Acetobacter	Acetobacteraceae	Rhodospirillales	Alphaproteobacteria	Proteobacteria	K04763	xerD	integrase/recombinase XerD	29
Acetobacter	Acetobacteraceae	Rhodospirillales	Alphaproteobacteria	Proteobacteria	K04773	sppA	protease IV [EC:3.4.21.-]	1
Acetobacter	Acetobacteraceae	Rhodospirillales	Alphaproteobacteria	Proteobacteria	K06020	ettA	energy-dependent translational throttle protein EttA	19
Acetobacter	Acetobacteraceae	Rhodospirillales	Alphaproteobacteria	Proteobacteria	K06023	hprK, ptsK	HPr kinase/phosphorylase [EC:2.7.11.- 2.7.4.-]	1
Acetobacter	Acetobacteraceae	Rhodospirillales	Alphaproteobacteria	Proteobacteria	K06024	scpB	segregation and condensation protein B	17
Acetobacter	Acetobacteraceae	Rhodospirillales	Alphaproteobacteria	Proteobacteria	K06041	kdsD, kpsF	arabinose-5-phosphate isomerase [EC:5.3.1.13]	19
Acetobacter	Acetobacteraceae	Rhodospirillales	Alphaproteobacteria	Proteobacteria	K06042	cobH-cbiC	precorrin-8X/cobalt-precorrin-8 methylmutase [EC:5.4.99.61 5.4.99.60]	18
Acetobacter	Acetobacteraceae	Rhodospirillales	Alphaproteobacteria	Proteobacteria	K06131	clsA_B	cardiolipin synthase A/B [EC:2.7.8.-]	20
Acetobacter	Acetobacteraceae	Rhodospirillales	Alphaproteobacteria	Proteobacteria	K06167	phnP	phosphoribosyl 1,2-cyclic phosphate phosphodiesterase [EC:3.1.4.55]	18
Acetobacter	Acetobacteraceae	Rhodospirillales	Alphaproteobacteria	Proteobacteria	K06177	rluA	tRNA pseudouridine32 synthase / 23S rRNA pseudouridine746 synthase [EC:5.4.99.28 5.4.99.29]	19
Acetobacter	Acetobacteraceae	Rhodospirillales	Alphaproteobacteria	Proteobacteria	K06188	aqpZ	aquaporin Z	2
Acetobacter	Acetobacteraceae	Rhodospirillales	Alphaproteobacteria	Proteobacteria	K06204	dksA	DnaK suppressor protein	19
Acetobacter	Acetobacteraceae	Rhodospirillales	Alphaproteobacteria	Proteobacteria	K06442	tlyA	23S rRNA (cytidine1920-2'-O)/16S rRNA (cytidine1409-2'-O)-methyltransferase [EC:2.1.1.226 2.1.1.227]	19
Acetobacter	Acetobacteraceae	Rhodospirillales	Alphaproteobacteria	Proteobacteria	K06958	rapZ	RNase adapter protein RapZ	19
Acetobacter	Acetobacteraceae	Rhodospirillales	Alphaproteobacteria	Proteobacteria	K06975	K06975	uncharacterized protein	1
Acetobacter	Acetobacteraceae	Rhodospirillales	Alphaproteobacteria	Proteobacteria	K07052	K07052	uncharacterized protein	5
Acetobacter	Acetobacteraceae	Rhodospirillales	Alphaproteobacteria	Proteobacteria	K07063	K07063	uncharacterized protein	8
Acetobacter	Acetobacteraceae	Rhodospirillales	Alphaproteobacteria	Proteobacteria	K07076	K07076	uncharacterized protein	20
Acetobacter	Acetobacteraceae	Rhodospirillales	Alphaproteobacteria	Proteobacteria	K07160	pxpA	5-oxoprolinase (ATP-hydrolysing) subunit A [EC:3.5.2.9]	13
Acetobacter	Acetobacteraceae	Rhodospirillales	Alphaproteobacteria	Proteobacteria	K07221	oprO_P	phosphate-selective porin OprO and OprP	53
Acetobacter	Acetobacteraceae	Rhodospirillales	Alphaproteobacteria	Proteobacteria	K07270	K07270	glycosyl transferase, family 25	2
Acetobacter	Acetobacteraceae	Rhodospirillales	Alphaproteobacteria	Proteobacteria	K07335	bmpA, bmpB, tmpC	basic membrane protein A and related proteins	1
Acetobacter	Acetobacteraceae	Rhodospirillales	Alphaproteobacteria	Proteobacteria	K07483	K07483	transposase	228
Acetobacter	Acetobacteraceae	Rhodospirillales	Alphaproteobacteria	Proteobacteria	K07493	K07493	putative transposase	10
Acetobacter	Acetobacteraceae	Rhodospirillales	Alphaproteobacteria	Proteobacteria	K07568	queA	S-adenosylmethionine:tRNA ribosyltransferase-isomerase [EC:2.4.99.17]	19
Acetobacter	Acetobacteraceae	Rhodospirillales	Alphaproteobacteria	Proteobacteria	K07646	kdpD	two-component system, OmpR family, sensor histidine kinase KdpD [EC:2.7.13.3]	17
Acetobacter	Acetobacteraceae	Rhodospirillales	Alphaproteobacteria	Proteobacteria	K07729	K07729	putative transcriptional regulator	1
Acetobacter	Acetobacteraceae	Rhodospirillales	Alphaproteobacteria	Proteobacteria	K07736	carD	CarD family transcriptional regulator	19
Acetobacter	Acetobacteraceae	Rhodospirillales	Alphaproteobacteria	Proteobacteria	K07742	ylxR	uncharacterized protein	19
Acetobacter	Acetobacteraceae	Rhodospirillales	Alphaproteobacteria	Proteobacteria	K07746	parD1_3_4	antitoxin ParD1/3/4	1
Acetobacter	Acetobacteraceae	Rhodospirillales	Alphaproteobacteria	Proteobacteria	K08591	plsY	acyl phosphate:glycerol-3-phosphate acyltransferase [EC:2.3.1.275]	19
Acetobacter	Acetobacteraceae	Rhodospirillales	Alphaproteobacteria	Proteobacteria	K08602	pepF, pepB	oligoendopeptidase F [EC:3.4.24.-]	19
Acetobacter	Acetobacteraceae	Rhodospirillales	Alphaproteobacteria	Proteobacteria	K08679	GAE, cap1J	UDP-glucuronate 4-epimerase [EC:5.1.3.6]	19
Acetobacter	Acetobacteraceae	Rhodospirillales	Alphaproteobacteria	Proteobacteria	K11754	folC	dihydrofolate synthase / folylpolyglutamate synthase [EC:6.3.2.12 6.3.2.17]	18
Acetobacter	Acetobacteraceae	Rhodospirillales	Alphaproteobacteria	Proteobacteria	K12340	tolC	outer membrane protein	36
Acetobacter	Acetobacteraceae	Rhodospirillales	Alphaproteobacteria	Proteobacteria	K15738	uup	ABC transport system ATP-binding/permease protein	19
Acetobacter	Acetobacteraceae	Rhodospirillales	Alphaproteobacteria	Proteobacteria	K18928	lldE	L-lactate dehydrogenase complex protein LldE	19
Acetobacter	Acetobacteraceae	Rhodospirillales	Alphaproteobacteria	Proteobacteria	K19117	csd1, cas8c	CRISPR-associated protein Csd1	3
Acetobacter	Acetobacteraceae	Rhodospirillales	Alphaproteobacteria	Proteobacteria	K19118	csd2, cas7	CRISPR-associated protein Csd2	3
Acetobacter	Acetobacteraceae	Rhodospirillales	Alphaproteobacteria	Proteobacteria	K19119	cas5d	CRISPR-associated protein Cas5d	3
Acetobacter	Acetobacteraceae	Rhodospirillales	Alphaproteobacteria	Proteobacteria	K19125	casD, cse5	CRISPR system Cascade subunit CasD	10
Acetobacter	Acetobacteraceae	Rhodospirillales	Alphaproteobacteria	Proteobacteria	K19689	ampS, pepS, ampT	aminopeptidase [EC:3.4.11.-]	18
Acetobacter	Acetobacteraceae	Rhodospirillales	Alphaproteobacteria	Proteobacteria	K20074	prpC, phpP	PPM family protein phosphatase [EC:3.1.3.16]	8
Acetobacter	Acetobacteraceae	Rhodospirillales	Alphaproteobacteria	Proteobacteria	K20529	trbD	type IV secretion system protein TrbD	8
Acetobacter	Acetobacteraceae	Rhodospirillales	Alphaproteobacteria	Proteobacteria	K22300	dicA	HTH-type transcriptional regulator, cell division transcriptional repressor	1
Acetobacter	Acetobacteraceae	Rhodospirillales	Alphaproteobacteria	Proteobacteria	K23535	nupB	general nucleoside transport system permease protein	1
Acetobacter	Acetobacteraceae	Rhodospirillales	Alphaproteobacteria	Proteobacteria	K23536	nupC	general nucleoside transport system permease protein	1
Acetobacter	Acetobacteraceae	Rhodospirillales	Alphaproteobacteria	Proteobacteria	K23537	nupA	general nucleoside transport system ATP-binding protein	1
Acetobacter	Acetobacteraceae	Rhodospirillales	Alphaproteobacteria	Proteobacteria	K23775	ohrR	MarR family transcriptional regulator, organic hydroperoxide resistance regulator	12
Acetobacter	Acetobacteraceae	Rhodospirillales	Alphaproteobacteria	Proteobacteria	K23997	nnr	ADP-dependent NAD(P)H-hydrate dehydratase / NAD(P)H-hydrate epimerase [EC:4.2.1.136 5.1.99.6]	19
Acetobacter	Acetobacteraceae	Rhodospirillales	Alphaproteobacteria	Proteobacteria	K02387	flgB	flagellar basal-body rod protein FlgB	3
Acetobacter	Acetobacteraceae	Rhodospirillales	Alphaproteobacteria	Proteobacteria	K03579	hrpB	ATP-dependent helicase HrpB [EC:3.6.4.13]	20
Acetobacter	Acetobacteraceae	Rhodospirillales	Alphaproteobacteria	Proteobacteria	K13936	mdcF	malonate transporter and related proteins	5
Acetobacter	Acetobacteraceae	Rhodospirillales	Alphaproteobacteria	Proteobacteria	K18831	higA	HTH-type transcriptional regulator / antitoxin HigA	12
Acetobacterium	Eubacteriaceae	Clostridiales	Clostridia	Firmicutes	K00005	gldA	glycerol dehydrogenase [EC:1.1.1.6]	1
Acetobacterium	Eubacteriaceae	Clostridiales	Clostridia	Firmicutes	K00058	serA, PHGDH	D-3-phosphoglycerate dehydrogenase / 2-oxoglutarate reductase [EC:1.1.1.95 1.1.1.399]	2
Acetobacterium	Eubacteriaceae	Clostridiales	Clostridia	Firmicutes	K00067	rfbD, rmlD	dTDP-4-dehydrorhamnose reductase [EC:1.1.1.133]	1
Acetobacterium	Eubacteriaceae	Clostridiales	Clostridia	Firmicutes	K00266	gltD	glutamate synthase (NADPH) small chain [EC:1.4.1.13]	2
Acetobacterium	Eubacteriaceae	Clostridiales	Clostridia	Firmicutes	K00283	gcvPB	glycine dehydrogenase subunit 2 [EC:1.4.4.2]	1
Acetobacterium	Eubacteriaceae	Clostridiales	Clostridia	Firmicutes	K00375	K00375	GntR family transcriptional regulator / MocR family aminotransferase	1
Acetobacterium	Eubacteriaceae	Clostridiales	Clostridia	Firmicutes	K00385	asrC	anaerobic sulfite reductase subunit C	1
Acetobacterium	Eubacteriaceae	Clostridiales	Clostridia	Firmicutes	K00566	mnmA, trmU	tRNA-uridine 2-sulfurtransferase [EC:2.8.1.13]	2
Acetobacterium	Eubacteriaceae	Clostridiales	Clostridia	Firmicutes	K00615	E2.2.1.1, tktA, tktB	transketolase [EC:2.2.1.1]	8
Acetobacterium	Eubacteriaceae	Clostridiales	Clostridia	Firmicutes	K00703	glgA	starch synthase [EC:2.4.1.21]	1
Acetobacterium	Eubacteriaceae	Clostridiales	Clostridia	Firmicutes	K00761	upp, UPRT	uracil phosphoribosyltransferase [EC:2.4.2.9]	1
Acetobacterium	Eubacteriaceae	Clostridiales	Clostridia	Firmicutes	K00793	ribE, RIB5	riboflavin synthase [EC:2.5.1.9]	1
Acetobacterium	Eubacteriaceae	Clostridiales	Clostridia	Firmicutes	K00794	ribH, RIB4	6,7-dimethyl-8-ribityllumazine synthase [EC:2.5.1.78]	1
Acetobacterium	Eubacteriaceae	Clostridiales	Clostridia	Firmicutes	K00796	folP	dihydropteroate synthase [EC:2.5.1.15]	1
Acetobacterium	Eubacteriaceae	Clostridiales	Clostridia	Firmicutes	K00797	speE, SRM, SPE3	spermidine synthase [EC:2.5.1.16]	1
Acetobacterium	Eubacteriaceae	Clostridiales	Clostridia	Firmicutes	K00865	glxK, garK	glycerate 2-kinase [EC:2.7.1.165]	1
Acetobacterium	Eubacteriaceae	Clostridiales	Clostridia	Firmicutes	K00880	lyxK	L-xylulokinase [EC:2.7.1.53]	1
Acetobacterium	Eubacteriaceae	Clostridiales	Clostridia	Firmicutes	K00941	thiD	hydroxymethylpyrimidine/phosphomethylpyrimidine kinase [EC:2.7.1.49 2.7.4.7]	1
Acetobacterium	Eubacteriaceae	Clostridiales	Clostridia	Firmicutes	K00974	cca	tRNA nucleotidyltransferase (CCA-adding enzyme) [EC:2.7.7.72 3.1.3.- 3.1.4.-]	1
Acetobacterium	Eubacteriaceae	Clostridiales	Clostridia	Firmicutes	K00975	glgC	glucose-1-phosphate adenylyltransferase [EC:2.7.7.27]	2
Acetobacterium	Eubacteriaceae	Clostridiales	Clostridia	Firmicutes	K00986	ltrA	RNA-directed DNA polymerase [EC:2.7.7.49]	2
Acetobacterium	Eubacteriaceae	Clostridiales	Clostridia	Firmicutes	K01005	tagT_U_V	polyisoprenyl-teichoic acid--peptidoglycan teichoic acid transferase [EC:2.7.8.-]	4
Acetobacterium	Eubacteriaceae	Clostridiales	Clostridia	Firmicutes	K01091	gph	phosphoglycolate phosphatase [EC:3.1.3.18]	4
Acetobacterium	Eubacteriaceae	Clostridiales	Clostridia	Firmicutes	K01139	spoT	GTP diphosphokinase / guanosine-3',5'-bis(diphosphate) 3'-diphosphatase [EC:2.7.6.5 3.1.7.2]	1
Acetobacterium	Eubacteriaceae	Clostridiales	Clostridia	Firmicutes	K01495	GCH1, folE	GTP cyclohydrolase IA [EC:3.5.4.16]	1
Acetobacterium	Eubacteriaceae	Clostridiales	Clostridia	Firmicutes	K01500	fchA	methenyltetrahydrofolate cyclohydrolase [EC:3.5.4.9]	1
Acetobacterium	Eubacteriaceae	Clostridiales	Clostridia	Firmicutes	K01515	nudF	ADP-ribose pyrophosphatase [EC:3.6.1.13]	1
Acetobacterium	Eubacteriaceae	Clostridiales	Clostridia	Firmicutes	K01626	E2.5.1.54, aroF, aroG, aroH	3-deoxy-7-phosphoheptulonate synthase [EC:2.5.1.54]	1
Acetobacterium	Eubacteriaceae	Clostridiales	Clostridia	Firmicutes	K01738	cysK	cysteine synthase [EC:2.5.1.47]	2
Acetobacterium	Eubacteriaceae	Clostridiales	Clostridia	Firmicutes	K01775	alr	alanine racemase [EC:5.1.1.1]	1
Acetobacterium	Eubacteriaceae	Clostridiales	Clostridia	Firmicutes	K01803	TPI, tpiA	triosephosphate isomerase (TIM) [EC:5.3.1.1]	1
Acetobacterium	Eubacteriaceae	Clostridiales	Clostridia	Firmicutes	K01808	rpiB	ribose 5-phosphate isomerase B [EC:5.3.1.6]	3
Acetobacterium	Eubacteriaceae	Clostridiales	Clostridia	Firmicutes	K01810	GPI, pgi	glucose-6-phosphate isomerase [EC:5.3.1.9]	1
Acetobacterium	Eubacteriaceae	Clostridiales	Clostridia	Firmicutes	K01854	glf	UDP-galactopyranose mutase [EC:5.4.99.9]	1
Acetobacterium	Eubacteriaceae	Clostridiales	Clostridia	Firmicutes	K01919	gshA	glutamate--cysteine ligase [EC:6.3.2.2]	1
Acetobacterium	Eubacteriaceae	Clostridiales	Clostridia	Firmicutes	K01926	rex	redox-sensing transcriptional repressor	1
Acetobacterium	Eubacteriaceae	Clostridiales	Clostridia	Firmicutes	K02007	cbiM	cobalt/nickel transport system permease protein	2
Acetobacterium	Eubacteriaceae	Clostridiales	Clostridia	Firmicutes	K02027	ABC.MS.S	multiple sugar transport system substrate-binding protein	2
Acetobacterium	Eubacteriaceae	Clostridiales	Clostridia	Firmicutes	K02029	ABC.PA.P	polar amino acid transport system permease protein	4
Acetobacterium	Eubacteriaceae	Clostridiales	Clostridia	Firmicutes	K02031	ddpD	peptide/nickel transport system ATP-binding protein	4
Acetobacterium	Eubacteriaceae	Clostridiales	Clostridia	Firmicutes	K02071	metN	D-methionine transport system ATP-binding protein	1
Acetobacterium	Eubacteriaceae	Clostridiales	Clostridia	Firmicutes	K02072	metI	D-methionine transport system permease protein	1
Acetobacterium	Eubacteriaceae	Clostridiales	Clostridia	Firmicutes	K02073	metQ	D-methionine transport system substrate-binding protein	1
Acetobacterium	Eubacteriaceae	Clostridiales	Clostridia	Firmicutes	K02081	agaR	DeoR family transcriptional regulator, aga operon transcriptional repressor	1
Acetobacterium	Eubacteriaceae	Clostridiales	Clostridia	Firmicutes	K02115	ATPF1G, atpG	F-type H+-transporting ATPase subunit gamma	1
Acetobacterium	Eubacteriaceae	Clostridiales	Clostridia	Firmicutes	K02119	ATPVC, ntpC, atpC	V/A-type H+/Na+-transporting ATPase subunit C	1
Acetobacterium	Eubacteriaceae	Clostridiales	Clostridia	Firmicutes	K02226	cobC, phpB	alpha-ribazole phosphatase [EC:3.1.3.73]	2
Acetobacterium	Eubacteriaceae	Clostridiales	Clostridia	Firmicutes	K02230	cobN	cobaltochelatase CobN [EC:6.6.1.2]	3
Acetobacterium	Eubacteriaceae	Clostridiales	Clostridia	Firmicutes	K02283	cpaF, tadA	pilus assembly protein CpaF [EC:7.4.2.8]	1
Acetobacterium	Eubacteriaceae	Clostridiales	Clostridia	Firmicutes	K02315	dnaC	DNA replication protein DnaC	2
Acetobacterium	Eubacteriaceae	Clostridiales	Clostridia	Firmicutes	K02346	dinB	DNA polymerase IV [EC:2.7.7.7]	2
Acetobacterium	Eubacteriaceae	Clostridiales	Clostridia	Firmicutes	K02405	fliA, whiG	RNA polymerase sigma factor FliA	1
Acetobacterium	Eubacteriaceae	Clostridiales	Clostridia	Firmicutes	K02417	fliN	flagellar motor switch protein FliN	1
Acetobacterium	Eubacteriaceae	Clostridiales	Clostridia	Firmicutes	K02418	fliO, fliZ	flagellar protein FliO/FliZ	1
Acetobacterium	Eubacteriaceae	Clostridiales	Clostridia	Firmicutes	K02419	fliP	flagellar biosynthesis protein FliP	1
Acetobacterium	Eubacteriaceae	Clostridiales	Clostridia	Firmicutes	K02420	fliQ	flagellar biosynthesis protein FliQ	1
Acetobacterium	Eubacteriaceae	Clostridiales	Clostridia	Firmicutes	K02483	K02483	two-component system, OmpR family, response regulator	2
Acetobacterium	Eubacteriaceae	Clostridiales	Clostridia	Firmicutes	K02499	yabN	tetrapyrrole methylase family protein / MazG family protein	1
Acetobacterium	Eubacteriaceae	Clostridiales	Clostridia	Firmicutes	K02528	ksgA	16S rRNA (adenine1518-N6/adenine1519-N6)-dimethyltransferase [EC:2.1.1.182]	1
Acetobacterium	Eubacteriaceae	Clostridiales	Clostridia	Firmicutes	K02770	fruA	fructose PTS system EIIBC or EIIC component [EC:2.7.1.202]	1
Acetobacterium	Eubacteriaceae	Clostridiales	Clostridia	Firmicutes	K02774	gatB, sgcB	galactitol PTS system EIIB component [EC:2.7.1.200]	1
Acetobacterium	Eubacteriaceae	Clostridiales	Clostridia	Firmicutes	K02781	srlB	glucitol/sorbitol PTS system EIIA component [EC:2.7.1.198]	1
Acetobacterium	Eubacteriaceae	Clostridiales	Clostridia	Firmicutes	K02783	srlA	glucitol/sorbitol PTS system EIIC component	1
Acetobacterium	Eubacteriaceae	Clostridiales	Clostridia	Firmicutes	K03060	rpoZ	DNA-directed RNA polymerase subunit omega [EC:2.7.7.6]	1
Acetobacterium	Eubacteriaceae	Clostridiales	Clostridia	Firmicutes	K03091	sigH	RNA polymerase sporulation-specific sigma factor	1
Acetobacterium	Eubacteriaceae	Clostridiales	Clostridia	Firmicutes	K03151	thiI	tRNA uracil 4-sulfurtransferase [EC:2.8.1.4]	1
Acetobacterium	Eubacteriaceae	Clostridiales	Clostridia	Firmicutes	K03205	virD4, lvhD4	type IV secretion system protein VirD4 [EC:7.4.2.8]	1
Acetobacterium	Eubacteriaceae	Clostridiales	Clostridia	Firmicutes	K03216	trmL, cspR	tRNA (cytidine/uridine-2'-O-)-methyltransferase [EC:2.1.1.207]	1
Acetobacterium	Eubacteriaceae	Clostridiales	Clostridia	Firmicutes	K03431	glmM	phosphoglucosamine mutase [EC:5.4.2.10]	1
Acetobacterium	Eubacteriaceae	Clostridiales	Clostridia	Firmicutes	K03497	parB, spo0J	ParB family transcriptional regulator, chromosome partitioning protein	2
Acetobacterium	Eubacteriaceae	Clostridiales	Clostridia	Firmicutes	K03500	rsmB, sun	16S rRNA (cytosine967-C5)-methyltransferase [EC:2.1.1.176]	1
Acetobacterium	Eubacteriaceae	Clostridiales	Clostridia	Firmicutes	K03523	bioY	biotin transport system substrate-specific component	1
Acetobacterium	Eubacteriaceae	Clostridiales	Clostridia	Firmicutes	K03545	tig	trigger factor	1
Acetobacterium	Eubacteriaceae	Clostridiales	Clostridia	Firmicutes	K03581	recD	exodeoxyribonuclease V alpha subunit [EC:3.1.11.5]	1
Acetobacterium	Eubacteriaceae	Clostridiales	Clostridia	Firmicutes	K03615	rnfC	Na+-translocating ferredoxin:NAD+ oxidoreductase subunit C [EC:7.2.1.2]	1
Acetobacterium	Eubacteriaceae	Clostridiales	Clostridia	Firmicutes	K03621	plsX	phosphate acyltransferase [EC:2.3.1.274]	1
Acetobacterium	Eubacteriaceae	Clostridiales	Clostridia	Firmicutes	K03639	moaA, CNX2	GTP 3',8-cyclase [EC:4.1.99.22]	1
Acetobacterium	Eubacteriaceae	Clostridiales	Clostridia	Firmicutes	K03699	tlyC	putative hemolysin	1
Acetobacterium	Eubacteriaceae	Clostridiales	Clostridia	Firmicutes	K03705	hrcA	heat-inducible transcriptional repressor	1
Acetobacterium	Eubacteriaceae	Clostridiales	Clostridia	Firmicutes	K03741	arsC	arsenate reductase (thioredoxin) [EC:1.20.4.4]	1
Acetobacterium	Eubacteriaceae	Clostridiales	Clostridia	Firmicutes	K03742	pncC	nicotinamide-nucleotide amidase [EC:3.5.1.42]	1
Acetobacterium	Eubacteriaceae	Clostridiales	Clostridia	Firmicutes	K03785	aroD	3-dehydroquinate dehydratase I [EC:4.2.1.10]	1
Acetobacterium	Eubacteriaceae	Clostridiales	Clostridia	Firmicutes	K03789	rimI	[ribosomal protein S18]-alanine N-acetyltransferase [EC:2.3.1.266]	1
Acetobacterium	Eubacteriaceae	Clostridiales	Clostridia	Firmicutes	K03790	rimJ	[ribosomal protein S5]-alanine N-acetyltransferase [EC:2.3.1.267]	5
Acetobacterium	Eubacteriaceae	Clostridiales	Clostridia	Firmicutes	K03929	pnbA	para-nitrobenzyl esterase [EC:3.1.1.-]	1
Acetobacterium	Eubacteriaceae	Clostridiales	Clostridia	Firmicutes	K03975	dedA	membrane-associated protein	1
Acetobacterium	Eubacteriaceae	Clostridiales	Clostridia	Firmicutes	K03976	ybaK, ebsC	Cys-tRNA(Pro)/Cys-tRNA(Cys) deacylase [EC:3.1.1.-]	1
Acetobacterium	Eubacteriaceae	Clostridiales	Clostridia	Firmicutes	K04072	adhE	acetaldehyde dehydrogenase / alcohol dehydrogenase [EC:1.2.1.10 1.1.1.1]	1
Acetobacterium	Eubacteriaceae	Clostridiales	Clostridia	Firmicutes	K04083	hslO	molecular chaperone Hsp33	1
Acetobacterium	Eubacteriaceae	Clostridiales	Clostridia	Firmicutes	K04486	E3.1.3.15B	histidinol-phosphatase (PHP family) [EC:3.1.3.15]	1
Acetobacterium	Eubacteriaceae	Clostridiales	Clostridia	Firmicutes	K04487	iscS, NFS1	cysteine desulfurase [EC:2.8.1.7]	2
Acetobacterium	Eubacteriaceae	Clostridiales	Clostridia	Firmicutes	K04748	norQ	nitric oxide reductase NorQ protein	1
Acetobacterium	Eubacteriaceae	Clostridiales	Clostridia	Firmicutes	K04763	xerD	integrase/recombinase XerD	2
Acetobacterium	Eubacteriaceae	Clostridiales	Clostridia	Firmicutes	K05311	cggR	central glycolytic genes regulator	1
Acetobacterium	Eubacteriaceae	Clostridiales	Clostridia	Firmicutes	K05799	pdhR	GntR family transcriptional regulator, transcriptional repressor for pyruvate dehydrogenase complex	1
Acetobacterium	Eubacteriaceae	Clostridiales	Clostridia	Firmicutes	K05808	yhbH	putative sigma-54 modulation protein	1
Acetobacterium	Eubacteriaceae	Clostridiales	Clostridia	Firmicutes	K05884	comC	L-2-hydroxycarboxylate dehydrogenase (NAD+) [EC:1.1.1.337]	1
Acetobacterium	Eubacteriaceae	Clostridiales	Clostridia	Firmicutes	K06023	hprK, ptsK	HPr kinase/phosphorylase [EC:2.7.11.- 2.7.4.-]	1
Acetobacterium	Eubacteriaceae	Clostridiales	Clostridia	Firmicutes	K06024	scpB	segregation and condensation protein B	1
Acetobacterium	Eubacteriaceae	Clostridiales	Clostridia	Firmicutes	K06042	cobH-cbiC	precorrin-8X/cobalt-precorrin-8 methylmutase [EC:5.4.99.61 5.4.99.60]	2
Acetobacterium	Eubacteriaceae	Clostridiales	Clostridia	Firmicutes	K06131	clsA_B	cardiolipin synthase A/B [EC:2.7.8.-]	2
Acetobacterium	Eubacteriaceae	Clostridiales	Clostridia	Firmicutes	K06209	pheB	chorismate mutase [EC:5.4.99.5]	1
Acetobacterium	Eubacteriaceae	Clostridiales	Clostridia	Firmicutes	K06442	tlyA	23S rRNA (cytidine1920-2'-O)/16S rRNA (cytidine1409-2'-O)-methyltransferase [EC:2.1.1.226 2.1.1.227]	1
Acetobacterium	Eubacteriaceae	Clostridiales	Clostridia	Firmicutes	K06933	K06933	uncharacterized protein	1
Acetobacterium	Eubacteriaceae	Clostridiales	Clostridia	Firmicutes	K06958	rapZ	RNase adapter protein RapZ	1
Acetobacterium	Eubacteriaceae	Clostridiales	Clostridia	Firmicutes	K06960	K06960	uncharacterized protein	1
Acetobacterium	Eubacteriaceae	Clostridiales	Clostridia	Firmicutes	K06972	PITRM1, PreP, CYM1	presequence protease [EC:3.4.24.-]	1
Acetobacterium	Eubacteriaceae	Clostridiales	Clostridia	Firmicutes	K06975	K06975	uncharacterized protein	2
Acetobacterium	Eubacteriaceae	Clostridiales	Clostridia	Firmicutes	K07030	K07030	uncharacterized protein	1
Acetobacterium	Eubacteriaceae	Clostridiales	Clostridia	Firmicutes	K07052	K07052	uncharacterized protein	5
Acetobacterium	Eubacteriaceae	Clostridiales	Clostridia	Firmicutes	K07089	K07089	uncharacterized protein	2
Acetobacterium	Eubacteriaceae	Clostridiales	Clostridia	Firmicutes	K07175	phoH2	PhoH-like ATPase	1
Acetobacterium	Eubacteriaceae	Clostridiales	Clostridia	Firmicutes	K07260	vanY	zinc D-Ala-D-Ala carboxypeptidase [EC:3.4.17.14]	1
Acetobacterium	Eubacteriaceae	Clostridiales	Clostridia	Firmicutes	K07335	bmpA, bmpB, tmpC	basic membrane protein A and related proteins	1
Acetobacterium	Eubacteriaceae	Clostridiales	Clostridia	Firmicutes	K07483	K07483	transposase	7
Acetobacterium	Eubacteriaceae	Clostridiales	Clostridia	Firmicutes	K07568	queA	S-adenosylmethionine:tRNA ribosyltransferase-isomerase [EC:2.4.99.17]	1
Acetobacterium	Eubacteriaceae	Clostridiales	Clostridia	Firmicutes	K07574	yhbY	RNA-binding protein	1
Acetobacterium	Eubacteriaceae	Clostridiales	Clostridia	Firmicutes	K07646	kdpD	two-component system, OmpR family, sensor histidine kinase KdpD [EC:2.7.13.3]	1
Acetobacterium	Eubacteriaceae	Clostridiales	Clostridia	Firmicutes	K07729	K07729	putative transcriptional regulator	4
Acetobacterium	Eubacteriaceae	Clostridiales	Clostridia	Firmicutes	K07736	carD	CarD family transcriptional regulator	1
Acetobacterium	Eubacteriaceae	Clostridiales	Clostridia	Firmicutes	K08384	spoVD	stage V sporulation protein D (sporulation-specific penicillin-binding protein)	1
Acetobacterium	Eubacteriaceae	Clostridiales	Clostridia	Firmicutes	K08591	plsY	acyl phosphate:glycerol-3-phosphate acyltransferase [EC:2.3.1.275]	1
Acetobacterium	Eubacteriaceae	Clostridiales	Clostridia	Firmicutes	K08640	E3.4.17.14	zinc D-Ala-D-Ala carboxypeptidase [EC:3.4.17.14]	1
Acetobacterium	Eubacteriaceae	Clostridiales	Clostridia	Firmicutes	K09772	sepF	cell division inhibitor SepF	1
Acetobacterium	Eubacteriaceae	Clostridiales	Clostridia	Firmicutes	K09787	K09787	uncharacterized protein	1
Acetobacterium	Eubacteriaceae	Clostridiales	Clostridia	Firmicutes	K10112	msmX, msmK, malK, sugC, ggtA, msiK	multiple sugar transport system ATP-binding protein	1
Acetobacterium	Eubacteriaceae	Clostridiales	Clostridia	Firmicutes	K10797	enr	2-enoate reductase [EC:1.3.1.31]	3
Acetobacterium	Eubacteriaceae	Clostridiales	Clostridia	Firmicutes	K11145	K11145	ribonuclease III family protein [EC:3.1.26.-]	1
Acetobacterium	Eubacteriaceae	Clostridiales	Clostridia	Firmicutes	K11754	folC	dihydrofolate synthase / folylpolyglutamate synthase [EC:6.3.2.12 6.3.2.17]	1
Acetobacterium	Eubacteriaceae	Clostridiales	Clostridia	Firmicutes	K13012	wbqP	O-antigen biosynthesis protein WbqP	1
Acetobacterium	Eubacteriaceae	Clostridiales	Clostridia	Firmicutes	K13653	K13653	AraC family transcriptional regulator	5
Acetobacterium	Eubacteriaceae	Clostridiales	Clostridia	Firmicutes	K15738	uup	ABC transport system ATP-binding/permease protein	1
Acetobacterium	Eubacteriaceae	Clostridiales	Clostridia	Firmicutes	K16785	ecfT	energy-coupling factor transport system permease protein	3
Acetobacterium	Eubacteriaceae	Clostridiales	Clostridia	Firmicutes	K16786	ecfA1	energy-coupling factor transport system ATP-binding protein [EC:7.-.-.-]	1
Acetobacterium	Eubacteriaceae	Clostridiales	Clostridia	Firmicutes	K16927	cbrT	energy-coupling factor transport system substrate-specific component	2
Acetobacterium	Eubacteriaceae	Clostridiales	Clostridia	Firmicutes	K16950	asrA	anaerobic sulfite reductase subunit A	1
Acetobacterium	Eubacteriaceae	Clostridiales	Clostridia	Firmicutes	K16951	asrB	anaerobic sulfite reductase subunit B	1
Acetobacterium	Eubacteriaceae	Clostridiales	Clostridia	Firmicutes	K17472	cymR	Rrf2 family transcriptional regulator, cysteine metabolism repressor	2
Acetobacterium	Eubacteriaceae	Clostridiales	Clostridia	Firmicutes	K18345	vanSB, vanS, vanSD	two-component system, OmpR family, sensor histidine kinase VanS [EC:2.7.13.3]	1
Acetobacterium	Eubacteriaceae	Clostridiales	Clostridia	Firmicutes	K19165	phd	antitoxin Phd	1
Acetobacterium	Eubacteriaceae	Clostridiales	Clostridia	Firmicutes	K19689	ampS, pepS, ampT	aminopeptidase [EC:3.4.11.-]	2
Acetobacterium	Eubacteriaceae	Clostridiales	Clostridia	Firmicutes	K20074	prpC, phpP	PPM family protein phosphatase [EC:3.1.3.16]	1
Acetobacterium	Eubacteriaceae	Clostridiales	Clostridia	Firmicutes	K20487	nisK, spaK	two-component system, OmpR family, lantibiotic biosynthesis sensor histidine kinase NisK/SpaK [EC:2.7.13.3]	2
Acetobacterium	Eubacteriaceae	Clostridiales	Clostridia	Firmicutes	K21405	acoR	sigma-54 dependent transcriptional regulator, acetoin dehydrogenase operon transcriptional activator AcoR	3
Acetobacterium	Eubacteriaceae	Clostridiales	Clostridia	Firmicutes	K21453	icaR	TetR/AcrR family transcriptional regulator, biofilm operon repressor	1
Acetobacterium	Eubacteriaceae	Clostridiales	Clostridia	Firmicutes	K21898	orr	ornithine racemase [EC:5.1.1.12]	1
Acetobacterium	Eubacteriaceae	Clostridiales	Clostridia	Firmicutes	K22927	gdpP	cyclic-di-AMP phosphodiesterase [EC:3.1.4.59]	1
Acetobacterium	Eubacteriaceae	Clostridiales	Clostridia	Firmicutes	K23393	murT	lipid II isoglutaminyl synthase (glutamine-hydrolysing) [EC:6.3.5.13]	1
Acetobacterium	Eubacteriaceae	Clostridiales	Clostridia	Firmicutes	K23535	nupB	general nucleoside transport system permease protein	1
Acetobacterium	Eubacteriaceae	Clostridiales	Clostridia	Firmicutes	K23536	nupC	general nucleoside transport system permease protein	1
Acetobacterium	Eubacteriaceae	Clostridiales	Clostridia	Firmicutes	K23537	nupA	general nucleoside transport system ATP-binding protein	1
Acetobacterium	Eubacteriaceae	Clostridiales	Clostridia	Firmicutes	K23675	fmnP, ribU	riboflavin transporter	2
Acetobacterium	Eubacteriaceae	Clostridiales	Clostridia	Firmicutes	K23775	ohrR	MarR family transcriptional regulator, organic hydroperoxide resistance regulator	1
Acetobacterium	Eubacteriaceae	Clostridiales	Clostridia	Firmicutes	K23876	hgdC, fldI, hadI, lcdC	(R)-2-hydroxyacyl-CoA dehydratese activating ATPase [EC:5.6.1.9]	1
Acetobacterium	Eubacteriaceae	Clostridiales	Clostridia	Firmicutes	K23997	nnr	ADP-dependent NAD(P)H-hydrate dehydratase / NAD(P)H-hydrate epimerase [EC:4.2.1.136 5.1.99.6]	1
Acetobacterium	Eubacteriaceae	Clostridiales	Clostridia	Firmicutes	K02387	flgB	flagellar basal-body rod protein FlgB	1
Acetobacterium	Eubacteriaceae	Clostridiales	Clostridia	Firmicutes	K03310	TC.AGCS	alanine or glycine:cation symporter, AGCS family	1
Acetohalobium	Halobacteroidaceae	Halanaerobiales	Clostridia	Firmicutes	K00005	gldA	glycerol dehydrogenase [EC:1.1.1.6]	1
Acetohalobium	Halobacteroidaceae	Halanaerobiales	Clostridia	Firmicutes	K00058	serA, PHGDH	D-3-phosphoglycerate dehydrogenase / 2-oxoglutarate reductase [EC:1.1.1.95 1.1.1.399]	1
Acetohalobium	Halobacteroidaceae	Halanaerobiales	Clostridia	Firmicutes	K00266	gltD	glutamate synthase (NADPH) small chain [EC:1.4.1.13]	1
Acetohalobium	Halobacteroidaceae	Halanaerobiales	Clostridia	Firmicutes	K00385	asrC	anaerobic sulfite reductase subunit C	1
Acetohalobium	Halobacteroidaceae	Halanaerobiales	Clostridia	Firmicutes	K00566	mnmA, trmU	tRNA-uridine 2-sulfurtransferase [EC:2.8.1.13]	1
Acetohalobium	Halobacteroidaceae	Halanaerobiales	Clostridia	Firmicutes	K00615	E2.2.1.1, tktA, tktB	transketolase [EC:2.2.1.1]	2
Acetohalobium	Halobacteroidaceae	Halanaerobiales	Clostridia	Firmicutes	K00626	ACAT, atoB	acetyl-CoA C-acetyltransferase [EC:2.3.1.9]	1
Acetohalobium	Halobacteroidaceae	Halanaerobiales	Clostridia	Firmicutes	K00677	lpxA	UDP-N-acetylglucosamine acyltransferase [EC:2.3.1.129]	1
Acetohalobium	Halobacteroidaceae	Halanaerobiales	Clostridia	Firmicutes	K00703	glgA	starch synthase [EC:2.4.1.21]	1
Acetohalobium	Halobacteroidaceae	Halanaerobiales	Clostridia	Firmicutes	K00748	lpxB	lipid-A-disaccharide synthase [EC:2.4.1.182]	1
Acetohalobium	Halobacteroidaceae	Halanaerobiales	Clostridia	Firmicutes	K00756	pdp	pyrimidine-nucleoside phosphorylase [EC:2.4.2.2]	1
Acetohalobium	Halobacteroidaceae	Halanaerobiales	Clostridia	Firmicutes	K00761	upp, UPRT	uracil phosphoribosyltransferase [EC:2.4.2.9]	1
Acetohalobium	Halobacteroidaceae	Halanaerobiales	Clostridia	Firmicutes	K00793	ribE, RIB5	riboflavin synthase [EC:2.5.1.9]	1
Acetohalobium	Halobacteroidaceae	Halanaerobiales	Clostridia	Firmicutes	K00794	ribH, RIB4	6,7-dimethyl-8-ribityllumazine synthase [EC:2.5.1.78]	1
Acetohalobium	Halobacteroidaceae	Halanaerobiales	Clostridia	Firmicutes	K00796	folP	dihydropteroate synthase [EC:2.5.1.15]	1
Acetohalobium	Halobacteroidaceae	Halanaerobiales	Clostridia	Firmicutes	K00865	glxK, garK	glycerate 2-kinase [EC:2.7.1.165]	1
Acetohalobium	Halobacteroidaceae	Halanaerobiales	Clostridia	Firmicutes	K00941	thiD	hydroxymethylpyrimidine/phosphomethylpyrimidine kinase [EC:2.7.1.49 2.7.4.7]	1
Acetohalobium	Halobacteroidaceae	Halanaerobiales	Clostridia	Firmicutes	K00950	folK	2-amino-4-hydroxy-6-hydroxymethyldihydropteridine diphosphokinase [EC:2.7.6.3]	1
Acetohalobium	Halobacteroidaceae	Halanaerobiales	Clostridia	Firmicutes	K00971	manC, cpsB	mannose-1-phosphate guanylyltransferase [EC:2.7.7.13]	1
Acetohalobium	Halobacteroidaceae	Halanaerobiales	Clostridia	Firmicutes	K00974	cca	tRNA nucleotidyltransferase (CCA-adding enzyme) [EC:2.7.7.72 3.1.3.- 3.1.4.-]	1
Acetohalobium	Halobacteroidaceae	Halanaerobiales	Clostridia	Firmicutes	K00975	glgC	glucose-1-phosphate adenylyltransferase [EC:2.7.7.27]	1
[truncated: 118,354 more rows]

## Sheet: Table S5
Table S5. Composition of clusters from a co-abundance network analysis1 among phenotypic values (after correction for trial and diet) of the 110 additive log-ratio transformed microbial gene abundances genomically correlated with N3 and CLA indices with the same sign.
[truncated: 109 more rows]

[truncated: 6 more sheets: Table S6, Table S7, Table S8, Table S9, Table S10, Table S11]
